# Supplementary material for: Antibodies to Peptides in Semiconserved Domains of RIFINs and STEVORs Correlate with Malaria Exposure
Source: mSphere. 2019 Mar 20;4(2):e00097-19. doi: 10.1128/mSphere.00097-19 (PMC6429043; doi:10.1128/mSphere.00097-19)
Supplement: TABLE S1 [file mSphere.00097-19-st001.xlsx]

## Sheet: Protein Microarray Sequences
VSA	Amplicon Name	Previous ID	Amplicon_DNA Sequence	Protein Sequence
STEVOR	PF3D7_1300900	MAL13P1.7	GAAAATTATCTAAATAATCATTATAATATAAGTATTGTACAAAACAACACCAAAAGAACAACGATAAATTCAAGATTATTAGCACAAACGAAAAACCATAATCCACATTATCATAATGATCCAGAACTCAAAGAAATAATTGATAAAATGAACGAGGAAGCAATAAAAAAATATCAAAAAATGCATGATCCATATAAACAATTGAAAGAAGTAGTAGAAAAAAATGGAACAAAATATACAGGTGGTAATGATGCAGAACCTATGTCAACGCTAGAAAAAGAATTATTGGAAACATATGAAGAAACGTTTGGTGACAAAAAACATATTATGTTAAAATCGGGTATTAACACCAATCAATACGACAAATCAATTGACGAATCCTCAACATGTGGATGTACT…	ENYLNNHYNISIVQNNTKRTTINSRLLAQTKNHNPHYHNDPELKEIIDKMNEEAIKKYQKMHDPYKQLKEVVEKNGTKYTGGNDAEPMSTLEKELLETYEETFGDKKHIMLKSGINTNQYDKSIDESSTCGCTDNNKAKLETTKGKDKYLKHLKEGCTRSICFCSVSTVFLTLIALAFAKKAAVASLVYYGEAFQNCVSSSSLFYIFDSVSLTTAIQTASKCASLAGATDAGGTAAGAAMGIFYPCGIAALVLLILAVVLIILYIWLYRRRKNSWKHECKKHLCK
STEVOR	PF3D7_1254100	PFL2610w	GAGAATTATCTAAATAACCATTATAATGTAAGTCTTATTCAAAACAAGACCAAAAGAGCAACGATAAATTCAAGATTATTAGCACAAACAAAAAATCATAATCCGCATTATCATAATGACCCAGAACTCAAAGAAATAATTGATAAATTGAACGAGGAAGCAATAAAAAAATACCAGCAAACTCATGATCCATATGAACAATTGAAAGATGTAGTAGAAAAAAATGGAACAAAATATACAGGTGGTAATGATGCAGAACCTAGGTCAACGCTGGAAAAAGAATTATTGGAAACATATGAAGAAATGTTTGGTGACGAATGTCATATGTTGAAGTCGGGTAAGTACCAAAATGTTGATGAAAAATCTTCAACATGTGAATGTACTGATATTAATGGTGGG…	ENYLNNHYNVSLIQNKTKRATINSRLLAQTKNHNPHYHNDPELKEIIDKLNEEAIKKYQQTHDPYEQLKDVVEKNGTKYTGGNDAEPRSTLEKELLETYEEMFGDECHMLKSGKYQNVDEKSSTCECTDINGGKLSKTKGRDKYLKKLKHRCIGGICSCSVGSFLLTMFGLHAAKAAALAEFTKYGTTYSACKSSITIYSMLSSDSMIAGSTACFTDLTVPAATSAGAIFDPCGITALVLLILAVILIILYIWLYRRRKNSWKHECKKHLCK
STEVOR	PF3D7_0115400	PFA0750w	GAGAATTATCTAAATAACCATTATAATGTAAGTCTCATTCAAAGCAAGACCAAAAGAACAACGATAAAATCAAGACTTTTAGCACAAACCCAAATCCGTAATCCGCATTATCATAATGATCCAGAACTCAAAGAAATAATTGATAAAATGAACGAGGAAGCAATTAAAAAATACCAAAACACTCATCATCCATATAAACAATTAAAAGAAGTAGTAGAAAAAAACGTAACAAAACATGTAGGTGGTAATGATACAGAACCTATGTCAACGCTAGAAAAAGAATTATTGGAAACATATGAAGAAATGTTTGGTAACGAAAGAGACATTATGTTAAAATCGGGTATGTACCAAAATGATGATGACGGATCAGATGATTCATCAACATGTGAATGTACAGAC…	ENYLNNHYNVSLIQSKTKRTTIKSRLLAQTQIRNPHYHNDPELKEIIDKMNEEAIKKYQNTHHPYKQLKEVVEKNVTKHVGGNDTEPMSTLEKELLETYEEMFGNERDIMLKSGMYQNDDDGSDDSSTCECTDTNNSELAKTKGKDKYLKHLKHRCTHGIGYCSIGSTFLTLIGLALAKKAAFDTLNVTFHGVSYSKCASSISIFNMLDGPSMFAGGTACSADLTGNAAFAAMGALYPWGIAALVLLILAIILIILYIWLYRRRKNSWKHECKKHLCR
STEVOR	PF3D7_0300400	PFC0025c	GAGAATTATCTAAATAATGATTATAATGTAAGTTTCATTCAAAACAACACCAAAAGAACAACGATAAAATCAAGACTCTTAGCACAAACCCAAATCCATAATCCGCATTATCATAATGATCCAGAACTCAAAGAAATAATTGATAAAATGAACGAGGAAGCAATCAAAAAATATCAACAAACTCATGATCCATATGAACAATTGAAAGAAGTAGTAGAAAAAAATGGAACAAAATATTCAGGTGGTAATGATGCAGAACCTATATCAACGCTAGAAAAAGAATTATTGGAAACATATGAAGAAATTTTTGGTAACGAAAGTGATATGTTGAAGTCGGGCATGAGTCCAAATGTTGATGAAAAATCTTCAACATTTGAATGTACTGATATTAATGGAGTG…	ENYLNNDYNVSFIQNNTKRTTIKSRLLAQTQIHNPHYHNDPELKEIIDKMNEEAIKKYQQTHDPYEQLKEVVEKNGTKYSGGNDAEPISTLEKELLETYEEIFGNESDMLKSGMSPNVDEKSSTFECTDINGVKLAKTKGRDKYLKHLKGRCTRGIYFCSLGSVILTYIGTTAAKGAAISTAGAGSKNCIYAISIFHMLNHKSMSSALTALGTVGCAADYASGATSASAIFLPCGIAALVLLILTVLLIILYIWLYRRRKRSWKHECKKHLCK
STEVOR	PF3D7_0832000	MAL7P1.227	ATAAATTGTCAAAATACCCTTCCTAATAAAACCCTCATAAACAATTACACCCAAAGAAAAACATTAAAATCAAGATGCTTAGCAGAATTAGAAAATTCCTACAATACACATTGTCATAATGATCCTGAATTAAAAAAAATTATTGACCAATTGAACCAGGGAGAGTTAAACACATACCAACAATCTAATGATACATGTAATCAATTACATGAACTATTAGAAAAAAATGAAACAAAAACTAAAAGTAGAAATAGTGAACAAGTATTGTCTAAGATAGAGAAAAAATTCTTGAAAACTTATGAAAAATTTCTTACTGATAAAAATCGTATTATGATAATATCTGATATATACACCAATGAATATTACAAATCAAATGATAAAAATAATAAATCTTGTGAA…	INCQNTLPNKTLINNYTQRKTLKSRCLAELENSYNTHCHNDPELKKIIDQLNQGELNTYQQSNDTCNQLHELLEKNETKTKSRNSEQVLSKIEKKFLKTYEKFLTDKNRIMIISDIYTNEYYKSNDKNNKSCECANNKKSSNKLSLSNKVNDNYLDNLKTRCVGSVGACALSSAATEFAGNVAAASAVKSFIQGAISKTFISKVYEALAGINLLSESNIVSATSSISAFSAPESFFAASFANSAFFSYGISAVFLILISVIFVLLYIWMRKRRKRSWKHEYKKHLCT
STEVOR	PF3D7_0832600	MAL7P1.310	AATGACTATGAAAGATTATATAAAAACAAAAAATATAAAAATATCTTATATGTTCCAACAAATTTTAGATCATTAGCAGAAGTATCATTGGAACGTAGAACAAATCATATACAACAAAATTATGAATTTAGGGAACATGGAAATACGAATGAAACAAAATACAAGAAAAACAAATATCCAAAAGATGACGCAAAAACAAAACAAAAAATACTAAAAGTAACAGAAAAGGAAAATACTGGAACACCAAATTACAGGAAATATAAAAAAGGAACATATGATAAAGAGAAAGAAGAAAAATCAAATAGATCTCCTCATTCCCTTAAATATTTAGAATTACAAAGAAAACTTTATAATAATTTTTATGTAAAATCAGAAATGGATTTTCATAATTTGTCAGAT…	NDYERLYKNKKYKNILYVPTNFRSLAEVSLERRTNHIQQNYEFREHGNTNETKYKKNKYPKDDAKTKQKILKVTEKENTGTPNYRKYKKGTYDKEKEEKSNRSPHSLKYLELQRKLYNNFYVKSEMDFHNLSDKSNDNFYECAYENKLYDTLYLSNKVHDNYLDNLKSGCAGGIGVCALSFTVTKIAGSTAAANALITNVYTSVALNQLSQTLVGLNLFFESVIQTAITSGKISIINSSMATKAATDVSGAFGPYGIAIYVIIAIIVVLIILYIWLRKTRKNSWKHECKKYLCK
RIFIN	PF3D7_0833200	MAL7P1.215	GTGCATAATAAAAATAAACCATCCATCACATCACATCATACACCAAGATATACATCACGAGTGTTAAGCGAATGTGACACAGAATCGTCAATTTATGATAGTGATGAGGAAATCAATTCAGTGAAGGAAATTTTCGAAAGACAAACCTCACAAAGATTACGAGAATATGACGAAAGGTTGCAAGAAAAACGACAAAAACGTAAAGAACAGCGTGACAAAAATATACAAAAAATTATTCAAAAAGATAAAATGGAGAAAAACTTGGCAGAAAAAATAGAAAAAGGTTGTCTTATGTGTGGGTGTGGGCTAGGAAGTGTTGCAGGAAGTGTTGGATTATTTGGTGGGATTGCTATAAATATCTGGAAAAATGTGGCACTTGATGTTGGTATTAAAGAAGCT…	VHNKNKPSITSHHTPRYTSRVLSECDTESSIYDSDEEINSVKEIFERQTSQRLREYDERLQEKRQKRKEQRDKNIQKIIQKDKMEKNLAEKIEKGCLMCGCGLGSVAGSVGLFGGIAINIWKNVALDVGIKEAIKAAAAEISASANAAGAAEIMKLIKSKFVVSTLGNKTLKSFINPNTYTQVTSIYEAVSNQYLQTCAKDSLGKGFLRFADGNRDIPFCNSVWEQTQAVSQSRKYISHIDGIRTAVETMVADAEEPAKAAAEAARESAINAIKARETGLINTVFMSKQTAIIASVVAILIIVLVMIIIYLVLRYRRKKKMNKKAQYTKLLNQ
RIFIN	PF3D7_1041100	PF10_0404	GAACATAATCAAAATAAACCATACATTACACAACATCATACACCAACTACTACATCACGAGTGTTAAGCGAATGTGATATACCTACGTCAAATTATAATAATGATGAGGATATGAAATCTGTGAAGGAAAATTTCGATCGACAAACGTCAAAACGTTTTGATGAATACGAAGAACGTATGAAAGATAAACGCCAAAAACGTAAAGAAGAACGTGACAAAAATATACAAGAAATTATTGAAAAAGATAGGATGGACAAATTATTAGCAGAAAAAGTAGAAAAAGGTTGTCTTAGGTGTGGGTGTGCGTTAGGTGGTGTTGCAGCAAGTGTTGGATTATTCGGGGGATTGGGTATCTATGTTTCTAAAAGCGCAGCGTTGGCAACAGCTATAGCTGAAGGT…	EHNQNKPYITQHHTPTTTSRVLSECDIPTSNYNNDEDMKSVKENFDRQTSKRFDEYEERMKDKRQKRKEERDKNIQEIIEKDRMDKLLAEKVEKGCLRCGCALGGVAASVGLFGGLGIYVSKSAALATAIAEGAETAKAAGEAARIPAAIDAVIKGIETKFGVSTLGGQKMETFFNTTLYTEVSKIADAVYNQYAATCITSGNGARGPICTLAWQYSESRGNVVSAYNSIEVAVKPIVSQAETVAERAVKTATDEAIQRSIGVVESTYAICQTAIIASVVAIIIIALVMIIIYLVLRYRRKKKMNKKLQYTKLLNQ
RIFIN	PF3D7_0732400	PF07_0134	ATAAATATACAATGGAACCTTTATAATACAACTCAAATACAAAAGACTAAACTAACGATTACAAACACTAGGTTATTATGCGAATGTGATTTATATACACCTTCCAACTATGACGACGACCAAGAGATGAAAGAACTAATGCAACAATTTGAAGATCGTACATCACAAAGATTTCATAAATATGAAGAAAGGATGAAAACTACACGCCAAAAATGTAGAGAACAGTGCGATAAAGATATTAAAAAAATTATTTTAAATTATAAAATCGAAAAGGAATTATCACAAAAGTTAGTAACATTGGAAACAAACATAGACACCACTGATATATCCACATGTGTTTGCGAAAAATCATTATCAGATAAATTGGAAAAAACATGTTTGAGATGTGGAGGTGTATTC…	INIQWNLYNTTQIQKTKLTITNTRLLCECDLYTPSNYDDDQEMKELMQQFEDRTSQRFHKYEERMKTTRQKCREQCDKDIKKIILNYKIEKELSQKLVTLETNIDTTDISTCVCEKSLSDKLEKTCLRCGGVFGGGVMPGFGAIGGTALYALNQLKPTAIATAIEEAIKAGASNISAAAFKASEAAGLAKVITELKALSVEKLIPGILNSIFSETHYTNATKIAEIILTKKSVTCGLSSPGNPICHEFGINFNIIDPGNGFFFPDKTGITQKVTEVVEGAKGAAANASKVASERVTAAIKAHETNVINATYAGYEITIIASIIAILIIVLIMVIIYLILRYQRKKKMKKKLQYIKLLKE

## Sheet: PF3D7_0732400
POSITION	Adult vs. Pediatric	Pediatric - Pre vs. Peak	Peptide Sequence	Key:
1	--	--	INIQWNLYNTTQIQKT	Cells with a "1" represent peptides that were not only serorecognized by a single population, but also had differentially increased seroreactivity in a given comparison.
2	1	--	NIQWNLYNTTQIQKTK
3	--	--	IQWNLYNTTQIQKTKL
4	--	--	QWNLYNTTQIQKTKLT
5	--	--	WNLYNTTQIQKTKLTI
6	--	--	NLYNTTQIQKTKLTIT
7	--	--	LYNTTQIQKTKLTITN
8	--	--	YNTTQIQKTKLTITNT
9	--	--	NTTQIQKTKLTITNTR
10	--	--	TTQIQKTKLTITNTRL
11	--	--	TQIQKTKLTITNTRLL
12	1	--	QIQKTKLTITNTRLLC
13	--	--	IQKTKLTITNTRLLCE
14	--	--	QKTKLTITNTRLLCEC
15	--	--	KTKLTITNTRLLCECD
16	--	--	TKLTITNTRLLCECDL
17	--	--	KLTITNTRLLCECDLY
18	--	--	LTITNTRLLCECDLYT
19	--	--	TITNTRLLCECDLYTP
20	--	--	ITNTRLLCECDLYTPS
21	--	--	TNTRLLCECDLYTPSN
22	--	--	NTRLLCECDLYTPSNY
23	--	--	TRLLCECDLYTPSNYD
24	--	--	RLLCECDLYTPSNYDD
25	--	--	LLCECDLYTPSNYDDD
26	--	--	LCECDLYTPSNYDDDQ
27	--	--	CECDLYTPSNYDDDQE
28	--	--	ECDLYTPSNYDDDQEM
29	--	--	CDLYTPSNYDDDQEMK
30	1	--	DLYTPSNYDDDQEMKE
31	--	--	LYTPSNYDDDQEMKEL
32	--	--	YTPSNYDDDQEMKELM
33	1	--	TPSNYDDDQEMKELMQ
34	--	--	PSNYDDDQEMKELMQQ
35	--	--	SNYDDDQEMKELMQQF
36	--	--	NYDDDQEMKELMQQFE
37	--	--	YDDDQEMKELMQQFED
38	--	--	DDDQEMKELMQQFEDR
39	--	--	DDQEMKELMQQFEDRT
40	--	--	DQEMKELMQQFEDRTS
41	--	--	QEMKELMQQFEDRTSQ
42	--	1	EMKELMQQFEDRTSQR
43	--	1	MKELMQQFEDRTSQRF
44	--	1	KELMQQFEDRTSQRFH
45	--	--	ELMQQFEDRTSQRFHK
46	--	--	LMQQFEDRTSQRFHKY
47	--	--	MQQFEDRTSQRFHKYE
48	--	--	QQFEDRTSQRFHKYEE
49	--	--	QFEDRTSQRFHKYEER
50	--	--	FEDRTSQRFHKYEERM
51	--	--	EDRTSQRFHKYEERMK
52	--	--	DRTSQRFHKYEERMKT
53	--	--	RTSQRFHKYEERMKTT
54	--	--	TSQRFHKYEERMKTTR
55	--	--	SQRFHKYEERMKTTRQ
56	--	--	QRFHKYEERMKTTRQK
57	--	--	RFHKYEERMKTTRQKC
58	--	--	FHKYEERMKTTRQKCR
59	--	1	HKYEERMKTTRQKCRE
60	--	--	KYEERMKTTRQKCREQ
61	--	--	YEERMKTTRQKCREQC
62	--	--	EERMKTTRQKCREQCD
63	--	--	ERMKTTRQKCREQCDK
64	--	--	RMKTTRQKCREQCDKD
65	--	--	MKTTRQKCREQCDKDI
66	--	--	KTTRQKCREQCDKDIK
67	--	--	TTRQKCREQCDKDIKK
68	--	--	TRQKCREQCDKDIKKI
69	--	--	RQKCREQCDKDIKKII
70	--	--	QKCREQCDKDIKKIIL
71	--	--	KCREQCDKDIKKIILN
72	--	--	CREQCDKDIKKIILNY
73	1	--	REQCDKDIKKIILNYK
74	--	--	EQCDKDIKKIILNYKI
75	--	--	QCDKDIKKIILNYKIE
76	--	--	CDKDIKKIILNYKIEK
77	--	--	DKDIKKIILNYKIEKE
78	--	--	KDIKKIILNYKIEKEL
79	--	--	DIKKIILNYKIEKELS
80	--	--	IKKIILNYKIEKELSQ
81	--	--	KKIILNYKIEKELSQK
82	--	--	KIILNYKIEKELSQKL
83	--	--	IILNYKIEKELSQKLV
84	--	--	ILNYKIEKELSQKLVT
85	--	--	LNYKIEKELSQKLVTL
86	--	--	NYKIEKELSQKLVTLE
87	--	--	YKIEKELSQKLVTLET
88	--	--	KIEKELSQKLVTLETN
89	--	--	IEKELSQKLVTLETNI
90	--	--	EKELSQKLVTLETNID
91	--	--	KELSQKLVTLETNIDT
92	--	--	ELSQKLVTLETNIDTT
93	--	--	LSQKLVTLETNIDTTD
94	--	--	SQKLVTLETNIDTTDI
95	--	--	QKLVTLETNIDTTDIS
96	--	--	KLVTLETNIDTTDIST
97	--	--	LVTLETNIDTTDISTC
98	--	--	VTLETNIDTTDISTCV
99	--	--	TLETNIDTTDISTCVC
100	--	--	LETNIDTTDISTCVCE
101	--	--	ETNIDTTDISTCVCEK
102	--	--	TNIDTTDISTCVCEKS
103	--	--	NIDTTDISTCVCEKSL
104	--	--	IDTTDISTCVCEKSLS
105	--	--	DTTDISTCVCEKSLSD
106	--	--	TTDISTCVCEKSLSDK
107	--	--	TDISTCVCEKSLSDKL
108	--	--	DISTCVCEKSLSDKLE
109	--	--	ISTCVCEKSLSDKLEK
110	--	--	STCVCEKSLSDKLEKT
111	--	--	TCVCEKSLSDKLEKTC
112	--	--	CVCEKSLSDKLEKTCL
113	--	--	VCEKSLSDKLEKTCLR
114	--	--	CEKSLSDKLEKTCLRC
115	--	--	EKSLSDKLEKTCLRCG
116	--	--	KSLSDKLEKTCLRCGG
117	--	--	SLSDKLEKTCLRCGGV
118	--	--	LSDKLEKTCLRCGGVF
119	--	--	SDKLEKTCLRCGGVFG
120	--	--	DKLEKTCLRCGGVFGG
121	--	--	KLEKTCLRCGGVFGGG
122	--	--	LEKTCLRCGGVFGGGV
123	--	--	EKTCLRCGGVFGGGVM
124	--	--	KTCLRCGGVFGGGVMP
125	--	--	TCLRCGGVFGGGVMPG
126	--	--	CLRCGGVFGGGVMPGF
127	--	--	LRCGGVFGGGVMPGFG
128	--	--	RCGGVFGGGVMPGFGA
129	--	--	CGGVFGGGVMPGFGAI
130	--	--	GGVFGGGVMPGFGAIG
131	--	--	GVFGGGVMPGFGAIGG
132	--	--	VFGGGVMPGFGAIGGT
133	--	--	FGGGVMPGFGAIGGTA
134	--	--	GGGVMPGFGAIGGTAL
135	--	--	GGVMPGFGAIGGTALY
136	--	--	GVMPGFGAIGGTALYA
137	--	--	VMPGFGAIGGTALYAL
138	--	--	MPGFGAIGGTALYALN
139	--	--	PGFGAIGGTALYALNQ
140	--	--	GFGAIGGTALYALNQL
141	--	--	FGAIGGTALYALNQLK
142	--	--	GAIGGTALYALNQLKP
143	--	--	AIGGTALYALNQLKPT
144	--	--	IGGTALYALNQLKPTA
145	--	--	GGTALYALNQLKPTAI
146	--	--	GTALYALNQLKPTAIA
147	--	--	TALYALNQLKPTAIAT
148	--	--	ALYALNQLKPTAIATA
149	--	--	LYALNQLKPTAIATAI
150	--	--	YALNQLKPTAIATAIE
151	--	--	ALNQLKPTAIATAIEE
152	--	--	LNQLKPTAIATAIEEA
153	--	--	NQLKPTAIATAIEEAI
154	--	--	QLKPTAIATAIEEAIK
155	--	--	LKPTAIATAIEEAIKA
156	--	--	KPTAIATAIEEAIKAG
157	--	--	PTAIATAIEEAIKAGA
158	--	--	TAIATAIEEAIKAGAS
159	--	--	AIATAIEEAIKAGASN
160	--	--	IATAIEEAIKAGASNI
161	1	--	ATAIEEAIKAGASNIS
162	1	--	TAIEEAIKAGASNISA
163	--	--	AIEEAIKAGASNISAA
164	--	--	IEEAIKAGASNISAAA
165	--	--	EEAIKAGASNISAAAF
166	1	--	EAIKAGASNISAAAFK
167	--	--	AIKAGASNISAAAFKA
168	--	--	IKAGASNISAAAFKAS
169	--	--	KAGASNISAAAFKASE
170	--	--	AGASNISAAAFKASEA
171	--	--	GASNISAAAFKASEAA
172	--	--	ASNISAAAFKASEAAG
173	--	--	SNISAAAFKASEAAGL
174	--	--	NISAAAFKASEAAGLA
175	1	--	ISAAAFKASEAAGLAK
176	1	--	SAAAFKASEAAGLAKV
177	--	--	AAAFKASEAAGLAKVI
178	--	--	AAFKASEAAGLAKVIT
179	--	--	AFKASEAAGLAKVITE
180	--	--	FKASEAAGLAKVITEL
181	--	--	KASEAAGLAKVITELK
182	--	--	ASEAAGLAKVITELKA
183	--	--	SEAAGLAKVITELKAL
184	--	--	EAAGLAKVITELKALS
185	--	--	AAGLAKVITELKALSV
186	--	--	AGLAKVITELKALSVE
187	--	--	GLAKVITELKALSVEK
188	--	--	LAKVITELKALSVEKL
189	--	--	AKVITELKALSVEKLI
190	--	--	KVITELKALSVEKLIP
191	--	--	VITELKALSVEKLIPG
192	1	--	ITELKALSVEKLIPGI
193	--	--	TELKALSVEKLIPGIL
194	--	--	ELKALSVEKLIPGILN
195	--	--	LKALSVEKLIPGILNS
196	1	--	KALSVEKLIPGILNSI
197	1	--	ALSVEKLIPGILNSIF
198	1	1	LSVEKLIPGILNSIFS
199	1	--	SVEKLIPGILNSIFSE
200	1	--	VEKLIPGILNSIFSET
201	--	--	EKLIPGILNSIFSETH
202	--	--	KLIPGILNSIFSETHY
203	--	--	LIPGILNSIFSETHYT
204	1	--	IPGILNSIFSETHYTN
205	--	--	PGILNSIFSETHYTNA
206	--	--	GILNSIFSETHYTNAT
207	1	--	ILNSIFSETHYTNATK
208	--	--	LNSIFSETHYTNATKI
209	--	--	NSIFSETHYTNATKIA
210	1	--	SIFSETHYTNATKIAE
211	1	--	IFSETHYTNATKIAEI
212	1	--	FSETHYTNATKIAEII
213	--	--	SETHYTNATKIAEIIL
214	1	--	ETHYTNATKIAEIILT
215	--	--	THYTNATKIAEIILTK
216	1	--	HYTNATKIAEIILTKK
217	1	--	YTNATKIAEIILTKKS
218	1	--	TNATKIAEIILTKKSV
219	1	--	NATKIAEIILTKKSVT
220	1	--	ATKIAEIILTKKSVTC
221	1	--	TKIAEIILTKKSVTCG
222	1	--	KIAEIILTKKSVTCGL
223	1	--	IAEIILTKKSVTCGLS
224	--	--	AEIILTKKSVTCGLS
225	--	--	EIILTKKSVTCGLSSP
226	--	--	IILTKKSVTCGLSSPG
227	--	--	ILTKKSVTCGLSSPGN
228	1	--	LTKKSVTCGLSSPGNP
229	--	--	TKKSVTCGLSSPGNPI
230	--	--	KKSVTCGLSSPGNPIC
231	--	--	KSVTCGLSSPGNPICH
232	--	--	SVTCGLSSPGNPICHE
233	--	--	VTCGLSSPGNPICHEF
234	--	--	TCGLSSPGNPICHEFG
235	--	--	CGLSSPGNPICHEFGI
236	--	--	GLSSPGNPICHEFGIN
237	--	--	LSSPGNPICHEFGINF
238	--	--	SSPGNPICHEFGINFN
239	--	--	SPGNPICHEFGINFNI
240	--	--	PGNPICHEFGINFNII
241	--	--	GNPICHEFGINFNIID
242	--	--	NPICHEFGINFNIIDP
243	--	--	PICHEFGINFNIIDPG
244	--	--	ICHEFGINFNIIDPGN
245	--	--	CHEFGINFNIIDPGNG
246	1	--	HEFGINFNIIDPGNGF
247	--	--	EFGINFNIIDPGNGFF
248	--	--	FGINFNIIDPGNGFFF
249	--	--	GINFNIIDPGNGFFFP
250	--	--	INFNIIDPGNGFFFPD
251	--	--	NFNIIDPGNGFFFPDK
252	--	--	FNIIDPGNGFFFPDKT
253	--	--	NIIDPGNGFFFPDKTG
254	--	--	IIDPGNGFFFPDKTGI
255	--	--	IDPGNGFFFPDKTGIT
256	--	--	DPGNGFFFPDKTGITQ
257	--	--	PGNGFFFPDKTGITQK
258	--	--	GNGFFFPDKTGITQKV
259	--	--	NGFFFPDKTGITQKVT
260	--	--	GFFFPDKTGITQKVTE
261	--	--	FFFPDKTGITQKVTEV
262	--	--	FFPDKTGITQKVTEVV
263	1	--	FPDKTGITQKVTEVVE
264	--	--	PDKTGITQKVTEVVEG
265	--	--	DKTGITQKVTEVVEGA
266	--	--	KTGITQKVTEVVEGAK
267	--	--	TGITQKVTEVVEGAKG
268	--	--	GITQKVTEVVEGAKGA
269	--	--	ITQKVTEVVEGAKGAA
270	--	--	TQKVTEVVEGAKGAAA
271	1	--	QKVTEVVEGAKGAAAN
272	1	--	KVTEVVEGAKGAAANA
273	1	--	VTEVVEGAKGAAANAS
274	1	--	TEVVEGAKGAAANASK
275	1	--	EVVEGAKGAAANASKV
276	--	--	VVEGAKGAAANASKVA
277	1	--	VEGAKGAAANASKVAS
278	1	--	EGAKGAAANASKVASE
279	1	--	GAKGAAANASKVASER
280	1	--	AKGAAANASKVASERV
281	1	--	KGAAANASKVASERVT
282	--	--	GAAANASKVASERVTA
283	--	--	AAANASKVASERVTAA
284	--	--	AANASKVASERVTAAI
285	--	--	ANASKVASERVTAAIK
286	--	--	NASKVASERVTAAIKA
287	--	--	ASKVASERVTAAIKAH
288	--	--	SKVASERVTAAIKAHE
289	--	--	KVASERVTAAIKAHET
290	--	--	VASERVTAAIKAHETN
291	--	--	ASERVTAAIKAHETNV
292	--	--	SERVTAAIKAHETNVI
293	--	--	ERVTAAIKAHETNVIN
294	--	--	RVTAAIKAHETNVINA
295	--	--	VTAAIKAHETNVINAT
296	--	--	TAAIKAHETNVINATY
297	--	--	AAIKAHETNVINATYA
298	--	--	AIKAHETNVINATYAG
299	--	--	IKAHETNVINATYAGY
300	--	--	KAHETNVINATYAGYE
301	--	--	AHETNVINATYAGYEI
302	--	--	HETNVINATYAGYEIT
303	1	--	ETNVINATYAGYEITI
304	--	--	TNVINATYAGYEITII
305	--	--	NVINATYAGYEITIIA
306	1	--	VINATYAGYEITIIAS
307	--	--	INATYAGYEITIIASI
308	--	--	NATYAGYEITIIASII
309	--	--	ATYAGYEITIIASIIA
310	--	--	TYAGYEITIIASIIAI
311	--	--	YAGYEITIIASIIAIL
312	--	--	AGYEITIIASIIAILI
313	--	--	GYEITIIASIIAILII
314	--	--	YEITIIASIIAILIIV
315	--	--	EITIIASIIAILIIVL
316	--	--	ITIIASIIAILIIVLI
317	1	--	TIIASIIAILIIVLIM
318	--	--	IIASIIAILIIVLIMV
319	--	--	IASIIAILIIVLIMVI
320	--	1	ASIIAILIIVLIMVII
321	1	--	SIIAILIIVLIMVIIY
322	--	--	IIAILIIVLIMVIIYL
323	1	--	IAILIIVLIMVIIYLI
324	1	--	AILIIVLIMVIIYLIL
325	1	--	ILIIVLIMVIIYLILR
326	1	--	LIIVLIMVIIYLILRY
327	--	--	IIVLIMVIIYLILRYQ
328	--	--	IVLIMVIIYLILRYQR
329	--	--	VLIMVIIYLILRYQRK
330	--	--	LIMVIIYLILRYQRKK
331	1	--	IMVIIYLILRYQRKKK
332	--	--	MVIIYLILRYQRKKKM
333	1	--	VIIYLILRYQRKKKMK
334	--	--	IIYLILRYQRKKKMKK
335	1	--	IYLILRYQRKKKMKKK
336	--	--	YLILRYQRKKKMKKKL
337	--	--	LILRYQRKKKMKKKLQ
338	--	--	ILRYQRKKKMKKKLQY
339	--	--	LRYQRKKKMKKKLQYI
340	--	--	RYQRKKKMKKKLQYIK
341	--	--	YQRKKKMKKKLQYIKL
342	--	--	QRKKKMKKKLQYIKLL
343	--	--	RKKKMKKKLQYIKLLK
344	--	--	KKKMKKKLQYIKLLKE
345	--	--	KKMKKKLQYIKLLKE
346	--	--	KMKKKLQYIKLLKE
347	--	--	MKKKLQYIKLLKE
348	--	--	KKKLQYIKLLKE

## Sheet: PF3D7_1041100
POSITION	Adult vs. Pediatric	Pediatric - Pre vs. Peak	Peptide Sequence	Key:
1	--	--	EHNQNKPYITQHHTPT	Cells with a "1" represent peptides that were not only serorecognized by a single population, but also had differentially increased seroreactivity in a given comparison.
2	--	--	HNQNKPYITQHHTPTT
3	--	--	NQNKPYITQHHTPTTT
4	--	--	QNKPYITQHHTPTTTS
5	--	--	NKPYITQHHTPTTTSR
6	--	--	KPYITQHHTPTTTSRV
7	--	--	PYITQHHTPTTTSRVL
8	--	--	YITQHHTPTTTSRVLS
9	--	--	ITQHHTPTTTSRVLSE
10	--	--	TQHHTPTTTSRVLSEC
11	--	--	QHHTPTTTSRVLSECD
12	--	--	HHTPTTTSRVLSECDI
13	--	--	HTPTTTSRVLSECDIP
14	--	--	TPTTTSRVLSECDIPT
15	--	--	PTTTSRVLSECDIPTS
16	--	--	TTTSRVLSECDIPTSN
17	--	--	TTSRVLSECDIPTSNY
18	--	--	TSRVLSECDIPTSNYN
19	--	--	SRVLSECDIPTSNYNN
20	--	--	RVLSECDIPTSNYNND
21	--	1	VLSECDIPTSNYNNDE
22	--	--	LSECDIPTSNYNNDED
23	--	--	SECDIPTSNYNNDEDM
24	--	--	ECDIPTSNYNNDEDMK
25	--	1	CDIPTSNYNNDEDMKS
26	1	--	DIPTSNYNNDEDMKSV
27	--	--	IPTSNYNNDEDMKSVK
28	--	--	PTSNYNNDEDMKSVKE
29	--	--	TSNYNNDEDMKSVKEN
30	--	--	SNYNNDEDMKSVKENF
31	--	--	NYNNDEDMKSVKENFD
32	--	--	YNNDEDMKSVKENFDR
33	--	--	NNDEDMKSVKENFDRQ
34	--	--	NDEDMKSVKENFDRQT
35	--	--	DEDMKSVKENFDRQTS
36	--	--	EDMKSVKENFDRQTSK
37	--	--	DMKSVKENFDRQTSKR
38	--	--	MKSVKENFDRQTSKRF
39	--	--	KSVKENFDRQTSKRFD
40	--	--	SVKENFDRQTSKRFDE
41	--	--	VKENFDRQTSKRFDEY
42	--	--	KENFDRQTSKRFDEYE
43	--	--	ENFDRQTSKRFDEYEE
44	--	--	NFDRQTSKRFDEYEER
45	--	--	FDRQTSKRFDEYEERM
46	--	--	DRQTSKRFDEYEERMK
47	--	--	RQTSKRFDEYEERMKD
48	--	--	QTSKRFDEYEERMKDK
49	--	--	TSKRFDEYEERMKDKR
50	--	--	SKRFDEYEERMKDKRQ
51	--	--	KRFDEYEERMKDKRQK
52	--	--	RFDEYEERMKDKRQKR
53	--	--	FDEYEERMKDKRQKRK
54	--	--	DEYEERMKDKRQKRKE
55	--	--	EYEERMKDKRQKRKEE
56	--	--	YEERMKDKRQKRKEER
57	--	--	EERMKDKRQKRKEERD
58	--	--	ERMKDKRQKRKEERDK
59	--	--	RMKDKRQKRKEERDKN
60	--	--	MKDKRQKRKEERDKNI
61	--	--	KDKRQKRKEERDKNIQ
62	--	--	DKRQKRKEERDKNIQE
63	--	--	KRQKRKEERDKNIQEI
64	--	--	RQKRKEERDKNIQEII
65	--	--	QKRKEERDKNIQEIIE
66	1	--	KRKEERDKNIQEIIEK
67	--	--	RKEERDKNIQEIIEKD
68	--	--	KEERDKNIQEIIEKDR
69	--	--	EERDKNIQEIIEKDRM
70	--	--	ERDKNIQEIIEKDRMD
71	--	--	RDKNIQEIIEKDRMDK
72	--	--	DKNIQEIIEKDRMDKL
73	--	--	KNIQEIIEKDRMDKLL
74	--	--	NIQEIIEKDRMDKLLA
75	--	--	IQEIIEKDRMDKLLAE
76	--	--	QEIIEKDRMDKLLAEK
77	--	--	EIIEKDRMDKLLAEKV
78	1	--	IIEKDRMDKLLAEKVE
79	--	--	IEKDRMDKLLAEKVEK
80	--	--	EKDRMDKLLAEKVEKG
81	1	--	KDRMDKLLAEKVEKGC
82	1	--	DRMDKLLAEKVEKGCL
83	--	--	RMDKLLAEKVEKGCLR
84	--	--	MDKLLAEKVEKGCLRC
85	--	--	DKLLAEKVEKGCLRCG
86	--	--	KLLAEKVEKGCLRCGC
87	--	--	LLAEKVEKGCLRCGCA
88	--	--	LAEKVEKGCLRCGCAL
89	--	--	AEKVEKGCLRCGCALG
90	--	--	EKVEKGCLRCGCALGG
91	--	--	KVEKGCLRCGCALGGV
92	--	--	VEKGCLRCGCALGGVA
93	--	--	EKGCLRCGCALGGVAA
94	--	--	KGCLRCGCALGGVAAS
95	--	--	GCLRCGCALGGVAASV
96	1	--	CLRCGCALGGVAASVG
97	1	--	LRCGCALGGVAASVGL
98	--	--	RCGCALGGVAASVGLF
99	--	--	CGCALGGVAASVGLFG
100	--	--	GCALGGVAASVGLFGG
101	--	--	CALGGVAASVGLFGGL
102	1	--	ALGGVAASVGLFGGLG
103	--	--	LGGVAASVGLFGGLGI
104	1	1	GGVAASVGLFGGLGIY
105	--	--	GVAASVGLFGGLGIYV
106	--	--	VAASVGLFGGLGIYVS
107	1	--	AASVGLFGGLGIYVSK
108	1	--	ASVGLFGGLGIYVSKS
109	1	--	SVGLFGGLGIYVSKSA
110	--	--	VGLFGGLGIYVSKSAA
111	--	--	GLFGGLGIYVSKSAAL
112	1	--	LFGGLGIYVSKSAALA
113	--	--	FGGLGIYVSKSAALAT
114	1	--	GGLGIYVSKSAALATA
115	1	--	GLGIYVSKSAALATAI
116	--	--	LGIYVSKSAALATAIA
117	1	--	GIYVSKSAALATAIAE
118	--	--	IYVSKSAALATAIAEG
119	--	--	YVSKSAALATAIAEGA
120	1	--	VSKSAALATAIAEGAE
121	--	--	SKSAALATAIAEGAET
122	1	--	KSAALATAIAEGAETA
123	--	--	SAALATAIAEGAETAK
124	1	--	AALATAIAEGAETAKA
125	--	--	ALATAIAEGAETAKAA
126	1	--	LATAIAEGAETAKAAG
127	1	--	ATAIAEGAETAKAAGE
128	1	--	TAIAEGAETAKAAGEA
129	--	--	AIAEGAETAKAAGEAA
130	1	--	IAEGAETAKAAGEAAR
131	1	--	AEGAETAKAAGEAARI
132	--	--	EGAETAKAAGEAARIP
133	--	--	GAETAKAAGEAARIPA
134	--	--	AETAKAAGEAARIPAA
135	--	--	ETAKAAGEAARIPAAI
136	1	--	TAKAAGEAARIPAAID
137	--	--	AKAAGEAARIPAAIDA
138	--	--	KAAGEAARIPAAIDAV
139	--	--	AAGEAARIPAAIDAVI
140	--	--	AGEAARIPAAIDAVIK
141	--	--	GEAARIPAAIDAVIKG
142	1	--	EAARIPAAIDAVIKGI
143	--	--	AARIPAAIDAVIKGIE
144	--	--	ARIPAAIDAVIKGIET
145	--	--	RIPAAIDAVIKGIETK
146	--	--	IPAAIDAVIKGIETKF
147	--	--	PAAIDAVIKGIETKFG
148	--	--	AAIDAVIKGIETKFGV
149	--	--	AIDAVIKGIETKFGVS
150	--	--	IDAVIKGIETKFGVST
151	--	--	DAVIKGIETKFGVSTL
152	--	--	AVIKGIETKFGVSTLG
153	--	--	VIKGIETKFGVSTLGG
154	--	--	IKGIETKFGVSTLGGQ
155	--	--	KGIETKFGVSTLGGQK
156	--	--	GIETKFGVSTLGGQKM
157	--	--	IETKFGVSTLGGQKME
158	--	--	ETKFGVSTLGGQKMET
159	--	--	TKFGVSTLGGQKMETF
160	--	--	KFGVSTLGGQKMETFF
161	1	--	FGVSTLGGQKMETFFN
162	--	--	GVSTLGGQKMETFFNT
163	--	--	VSTLGGQKMETFFNTT
164	--	--	STLGGQKMETFFNTTL
165	--	--	TLGGQKMETFFNTTLY
166	--	--	LGGQKMETFFNTTLYT
167	--	--	GGQKMETFFNTTLYTE
168	--	--	GQKMETFFNTTLYTEV
169	--	--	QKMETFFNTTLYTEVS
170	--	--	KMETFFNTTLYTEVSK
171	--	--	METFFNTTLYTEVSKI
172	--	--	ETFFNTTLYTEVSKIA
173	--	--	TFFNTTLYTEVSKIAD
174	--	--	FFNTTLYTEVSKIADA
175	1	--	FNTTLYTEVSKIADAV
176	--	--	NTTLYTEVSKIADAVY
177	--	--	TTLYTEVSKIADAVYN
178	1	--	TLYTEVSKIADAVYNQ
179	1	--	LYTEVSKIADAVYNQY
180	1	--	YTEVSKIADAVYNQYA
181	--	--	TEVSKIADAVYNQYAA
182	1	--	EVSKIADAVYNQYAAT
183	1	--	VSKIADAVYNQYAATC
184	--	--	SKIADAVYNQYAATCI
185	--	--	KIADAVYNQYAATCIT
186	--	--	IADAVYNQYAATCITS
187	--	--	ADAVYNQYAATCITSG
188	--	--	DAVYNQYAATCITSGN
189	--	--	AVYNQYAATCITSGNG
190	--	--	VYNQYAATCITSGNGA
191	--	--	YNQYAATCITSGNGAR
192	--	--	NQYAATCITSGNGARG
193	--	--	QYAATCITSGNGARGP
194	--	--	YAATCITSGNGARGPI
195	--	--	AATCITSGNGARGPIC
196	--	--	ATCITSGNGARGPICT
197	--	--	TCITSGNGARGPICTL
198	--	--	CITSGNGARGPICTLA
199	--	--	ITSGNGARGPICTLAW
200	1	--	TSGNGARGPICTLAWQ
201	--	--	SGNGARGPICTLAWQY
202	--	--	GNGARGPICTLAWQYS
203	--	--	NGARGPICTLAWQYSE
204	--	--	GARGPICTLAWQYSES
205	--	--	ARGPICTLAWQYSESR
206	--	--	RGPICTLAWQYSESRG
207	--	--	GPICTLAWQYSESRGN
208	--	--	PICTLAWQYSESRGNV
209	--	--	ICTLAWQYSESRGNVV
210	--	--	CTLAWQYSESRGNVVS
211	--	--	TLAWQYSESRGNVVSA
212	--	--	LAWQYSESRGNVVSAY
213	--	--	AWQYSESRGNVVSAYN
214	--	--	WQYSESRGNVVSAYNS
215	--	--	QYSESRGNVVSAYNSI
216	--	--	YSESRGNVVSAYNSIE
217	--	--	SESRGNVVSAYNSIEV
218	--	--	ESRGNVVSAYNSIEVA
219	--	--	SRGNVVSAYNSIEVAV
220	--	--	RGNVVSAYNSIEVAVK
221	--	--	GNVVSAYNSIEVAVKP
222	--	--	NVVSAYNSIEVAVKPI
223	--	--	VVSAYNSIEVAVKPIV
224	--	--	VSAYNSIEVAVKPIVS
225	--	--	SAYNSIEVAVKPIVSQ
226	--	--	AYNSIEVAVKPIVSQA
227	--	--	YNSIEVAVKPIVSQAE
228	--	--	NSIEVAVKPIVSQAET
229	1	--	SIEVAVKPIVSQAETV
230	--	--	IEVAVKPIVSQAETVA
231	1	1	EVAVKPIVSQAETVAE
232	--	--	VAVKPIVSQAETVAER
233	--	--	AVKPIVSQAETVAERA
234	--	--	VKPIVSQAETVAERAV
235	--	--	KPIVSQAETVAERAVK
236	1	--	PIVSQAETVAERAVKT
237	1	--	IVSQAETVAERAVKTA
238	1	--	VSQAETVAERAVKTAT
239	1	--	SQAETVAERAVKTATD
240	--	--	QAETVAERAVKTATDE
241	--	--	AETVAERAVKTATDEA
242	1	--	ETVAERAVKTATDEAI
243	1	--	TVAERAVKTATDEAIQ
244	--	--	VAERAVKTATDEAIQR
245	--	--	AERAVKTATDEAIQRS
246	--	--	ERAVKTATDEAIQRSI
247	1	--	RAVKTATDEAIQRSIG
248	--	--	AVKTATDEAIQRSIGV
249	--	--	VKTATDEAIQRSIGVV
250	--	--	KTATDEAIQRSIGVVE
251	--	--	TATDEAIQRSIGVVES
252	--	--	ATDEAIQRSIGVVEST
253	--	--	TDEAIQRSIGVVESTY
254	1	--	DEAIQRSIGVVESTYA
255	--	--	EAIQRSIGVVESTYAI
256	--	--	AIQRSIGVVESTYAIC
257	1	--	IQRSIGVVESTYAICQ
258	1	--	QRSIGVVESTYAICQT
259	--	--	RSIGVVESTYAICQTA
260	--	--	SIGVVESTYAICQTAI
261	--	--	IGVVESTYAICQTAII
262	--	--	GVVESTYAICQTAIIA
263	--	--	VVESTYAICQTAIIAS
264	--	--	VESTYAICQTAIIASV
265	--	--	ESTYAICQTAIIASVV
266	--	--	STYAICQTAIIASVVA
267	--	--	TYAICQTAIIASVVAI
268	--	--	YAICQTAIIASVVAII
269	1	--	AICQTAIIASVVAIII
270	--	--	ICQTAIIASVVAIIII
271	--	--	CQTAIIASVVAIIIIA
272	1	--	QTAIIASVVAIIIIAL
273	--	--	TAIIASVVAIIIIALV
274	--	--	AIIASVVAIIIIALVM
275	--	--	IIASVVAIIIIALVMI
276	--	--	IASVVAIIIIALVMII
277	--	--	ASVVAIIIIALVMIII
278	--	--	SVVAIIIIALVMIIIY
279	--	--	VVAIIIIALVMIIIYL
280	--	--	VAIIIIALVMIIIYLV
281	1	1	AIIIIALVMIIIYLVL
282	--	--	IIIIALVMIIIYLVLR
283	--	--	IIIALVMIIIYLVLRY
284	--	--	IIALVMIIIYLVLRYR
285	1	--	IALVMIIIYLVLRYRR
286	1	--	ALVMIIIYLVLRYRRK
287	--	--	YLVLRYRRKKKMNKKL
288	--	--	LVLRYRRKKKMNKKLQ
289	1	--	VLRYRRKKKMNKKLQY
290	--	--	LRYRRKKKMNKKLQYT
291	--	--	RYRRKKKMNKKLQYTK
292	--	--	YRRKKKMNKKLQYTKL
293	1	--	RRKKKMNKKLQYTKLL
294	1	--	RKKKMNKKLQYTKLLN
295	--	--	KKKMNKKLQYTKLLNQ
296	--	--	KKMNKKLQYTKLLNQ
297	--	--	KMNKKLQYTKLLNQ
298	--	--	MNKKLQYTKLLNQ
299	--	--	NKKLQYTKLLNQ
300	--	--	MIIIYLVLRYRRKKKM
301	--	--	IIIYLVLRYRRKKKMN
302	--	--	IIYLVLRYRRKKKMNK
303	--	--	IYLVLRYRRKKKMNKK
304	--	--	LVMIIIYLVLRYRRKK
305	--	--	VMIIIYLVLRYRRKKK

## Sheet: PF3D7_0833200
POSITION	Adult vs. Pediatric	Pediatric - Pre vs. Peak	Peptide Sequence	Key:
1	--	--	VHNKNKPSITSHHTPR	Cells with a "1" represent peptides that were not only serorecognized by a single population, but also had differentially increased seroreactivity in a given comparison.
2	--	--	HNKNKPSITSHHTPRY
3	--	--	NKNKPSITSHHTPRYT
4	--	--	KNKPSITSHHTPRYTS
5	--	--	NKPSITSHHTPRYTSR
6	--	--	KPSITSHHTPRYTSRV
7	--	--	PSITSHHTPRYTSRVL
8	1	--	SITSHHTPRYTSRVLS
9	--	--	ITSHHTPRYTSRVLSE
10	--	--	TSHHTPRYTSRVLSEC
11	--	--	SHHTPRYTSRVLSECD
12	--	--	HHTPRYTSRVLSECDT
13	--	--	HTPRYTSRVLSECDTE
14	--	--	TPRYTSRVLSECDTES
15	1	--	PRYTSRVLSECDTESS
16	--	--	RYTSRVLSECDTESSI
17	1	--	YTSRVLSECDTESSIY
18	1	--	TSRVLSECDTESSIYD
19	--	--	SRVLSECDTESSIYDS
20	1	1	RVLSECDTESSIYDSD
21	1	--	VLSECDTESSIYDSDE
22	--	--	LSECDTESSIYDSDEE
23	1	--	SECDTESSIYDSDEEI
24	--	--	ECDTESSIYDSDEEIN
25	--	--	CDTESSIYDSDEEINS
26	--	--	DTESSIYDSDEEINSV
27	--	--	TESSIYDSDEEINSVK
28	--	--	ESSIYDSDEEINSVKE
29	--	--	SSIYDSDEEINSVKEI
30	--	--	SIYDSDEEINSVKEIF
31	--	--	IYDSDEEINSVKEIFE
32	--	--	YDSDEEINSVKEIFER
33	--	--	DSDEEINSVKEIFERQ
34	--	--	SDEEINSVKEIFERQT
35	--	--	DEEINSVKEIFERQTS
36	--	--	EEINSVKEIFERQTSQ
37	--	--	EINSVKEIFERQTSQR
38	--	--	INSVKEIFERQTSQRL
39	--	--	NSVKEIFERQTSQRLR
40	--	--	SVKEIFERQTSQRLRE
41	1	--	VKEIFERQTSQRLREY
42	--	--	KEIFERQTSQRLREYD
43	1	--	EIFERQTSQRLREYDE
44	--	--	IFERQTSQRLREYDER
45	1	--	FERQTSQRLREYDERL
46	--	--	ERQTSQRLREYDERLQ
47	--	--	RQTSQRLREYDERLQE
48	--	--	QTSQRLREYDERLQEK
49	--	--	TSQRLREYDERLQEKR
50	--	--	SQRLREYDERLQEKRQ
51	--	--	QRLREYDERLQEKRQK
52	--	--	RLREYDERLQEKRQKR
53	1	--	LREYDERLQEKRQKRK
54	--	--	REYDERLQEKRQKRKE
55	--	--	EYDERLQEKRQKRKEQ
56	--	--	YDERLQEKRQKRKEQR
57	--	--	DERLQEKRQKRKEQRD
58	--	--	ERLQEKRQKRKEQRDK
59	1	--	RLQEKRQKRKEQRDKN
60	--	--	LQEKRQKRKEQRDKNI
61	--	--	QEKRQKRKEQRDKNIQ
62	--	--	EKRQKRKEQRDKNIQK
63	--	--	KRQKRKEQRDKNIQKI
64	--	--	RQKRKEQRDKNIQKII
65	--	--	QKRKEQRDKNIQKIIQ
66	--	--	KRKEQRDKNIQKIIQK
67	--	--	RKEQRDKNIQKIIQKD
68	--	--	KEQRDKNIQKIIQKDK
69	--	--	EQRDKNIQKIIQKDKM
70	--	--	QRDKNIQKIIQKDKME
71	--	--	RDKNIQKIIQKDKMEK
72	--	--	DKNIQKIIQKDKMEKN
73	--	--	KNIQKIIQKDKMEKNL
74	--	--	NIQKIIQKDKMEKNLA
75	--	--	IQKIIQKDKMEKNLAE
76	1	--	QKIIQKDKMEKNLAEK
77	--	--	KIIQKDKMEKNLAEKI
78	--	--	IIQKDKMEKNLAEKIE
79	--	--	IQKDKMEKNLAEKIEK
80	--	--	QKDKMEKNLAEKIEKG
81	--	--	KDKMEKNLAEKIEKGC
82	--	--	DKMEKNLAEKIEKGCL
83	--	--	KMEKNLAEKIEKGCLM
84	--	--	MEKNLAEKIEKGCLMC
85	--	--	EKNLAEKIEKGCLMCG
86	--	--	KNLAEKIEKGCLMCGC
87	--	--	NLAEKIEKGCLMCGCG
88	--	--	LAEKIEKGCLMCGCGL
89	--	--	AEKIEKGCLMCGCGLG
90	--	--	EKIEKGCLMCGCGLGS
91	--	--	KIEKGCLMCGCGLGSV
92	--	--	IEKGCLMCGCGLGSVA
93	--	--	EKGCLMCGCGLGSVAG
94	--	--	KGCLMCGCGLGSVAGS
95	--	--	GCLMCGCGLGSVAGSV
96	--	--	CLMCGCGLGSVAGSVG
97	--	--	LMCGCGLGSVAGSVGL
98	--	--	MCGCGLGSVAGSVGLF
99	--	--	CGCGLGSVAGSVGLFG
100	--	--	GCGLGSVAGSVGLFGG
101	--	--	CGLGSVAGSVGLFGGI
102	--	--	GLGSVAGSVGLFGGIA
103	--	--	LGSVAGSVGLFGGIAI
104	--	--	GSVAGSVGLFGGIAIN
105	--	--	SVAGSVGLFGGIAINI
106	--	--	VAGSVGLFGGIAINIW
107	--	--	AGSVGLFGGIAINIWK
108	--	--	GSVGLFGGIAINIWKN
109	1	--	SVGLFGGIAINIWKNV
110	--	--	VGLFGGIAINIWKNVA
111	1	--	GLFGGIAINIWKNVAL
112	1	--	LFGGIAINIWKNVALD
113	--	--	FGGIAINIWKNVALDV
114	--	--	GGIAINIWKNVALDVG
115	--	--	GIAINIWKNVALDVGI
116	--	--	IAINIWKNVALDVGIK
117	--	--	AINIWKNVALDVGIKE
118	1	--	INIWKNVALDVGIKEA
119	1	--	NIWKNVALDVGIKEAI
120	1	--	IWKNVALDVGIKEAIK
121	1	--	WKNVALDVGIKEAIKA
122	--	--	KNVALDVGIKEAIKAA
123	--	--	NVALDVGIKEAIKAAA
124	--	--	VALDVGIKEAIKAAAA
125	1	--	ALDVGIKEAIKAAAAE
126	1	--	LDVGIKEAIKAAAAEI
127	1	--	DVGIKEAIKAAAAEIS
128	--	--	VGIKEAIKAAAAEISA
129	--	--	GIKEAIKAAAAEISAS
130	--	--	IKEAIKAAAAEISASA
131	1	--	KEAIKAAAAEISASAN
132	--	--	EAIKAAAAEISASANA
133	--	--	AIKAAAAEISASANAA
134	--	--	IKAAAAEISASANAAG
135	--	--	KAAAAEISASANAAGA
136	--	--	AAAAEISASANAAGAA
137	--	--	AAAEISASANAAGAAE
138	1	--	AAEISASANAAGAAEI
139	1	--	AEISASANAAGAAEIM
140	--	--	EISASANAAGAAEIMK
141	1	--	ISASANAAGAAEIMKL
142	1	--	SASANAAGAAEIMKLI
143	--	--	ASANAAGAAEIMKLIK
144	1	--	SANAAGAAEIMKLIKS
145	1	--	ANAAGAAEIMKLIKSK
146	1	--	NAAGAAEIMKLIKSKF
147	--	--	AAGAAEIMKLIKSKFV
148	--	--	AGAAEIMKLIKSKFVV
149	--	--	GAAEIMKLIKSKFVVS
150	--	--	AAEIMKLIKSKFVVST
151	--	--	AEIMKLIKSKFVVSTL
152	--	--	EIMKLIKSKFVVSTLG
153	--	--	IMKLIKSKFVVSTLGN
154	--	--	MKLIKSKFVVSTLGNK
155	--	--	KLIKSKFVVSTLGNKT
156	--	--	LIKSKFVVSTLGNKTL
157	--	--	IKSKFVVSTLGNKTLK
158	1	--	KSKFVVSTLGNKTLKS
159	--	--	SKFVVSTLGNKTLKSF
160	--	--	KFVVSTLGNKTLKSFI
161	--	--	FVVSTLGNKTLKSFIN
162	--	--	VVSTLGNKTLKSFINP
163	--	--	VSTLGNKTLKSFINPN
164	--	--	STLGNKTLKSFINPNT
165	--	--	TLGNKTLKSFINPNTY
166	--	--	LGNKTLKSFINPNTYT
167	--	--	GNKTLKSFINPNTYTQ
168	--	--	NKTLKSFINPNTYTQV
169	1	--	KTLKSFINPNTYTQVT
170	1	--	TLKSFINPNTYTQVTS
171	--	--	LKSFINPNTYTQVTSI
172	1	--	KSFINPNTYTQVTSIY
173	--	--	SFINPNTYTQVTSIYE
174	--	--	FINPNTYTQVTSIYEA
175	--	--	INPNTYTQVTSIYEAV
176	--	--	NPNTYTQVTSIYEAVS
177	1	--	PNTYTQVTSIYEAVSN
178	1	--	NTYTQVTSIYEAVSNQ
179	1	--	TYTQVTSIYEAVSNQY
180	1	--	YTQVTSIYEAVSNQYL
181	1	--	TQVTSIYEAVSNQYLQ
182	1	--	QVTSIYEAVSNQYLQT
183	1	--	VTSIYEAVSNQYLQTC
184	1	--	TSIYEAVSNQYLQTCA
185	1	--	SIYEAVSNQYLQTCAK
186	1	--	IYEAVSNQYLQTCAKD
187	1	--	YEAVSNQYLQTCAKDS
188	--	--	EAVSNQYLQTCAKDSL
189	1	--	AVSNQYLQTCAKDSLG
190	--	--	VSNQYLQTCAKDSLGK
191	--	--	SNQYLQTCAKDSLGKG
192	1	--	NQYLQTCAKDSLGKGF
193	1	--	QYLQTCAKDSLGKGFL
194	--	--	YLQTCAKDSLGKGFLR
195	1	--	LQTCAKDSLGKGFLRF
196	--	--	QTCAKDSLGKGFLRFA
197	--	--	TCAKDSLGKGFLRFAD
198	--	--	CAKDSLGKGFLRFADG
199	--	--	AKDSLGKGFLRFADGN
200	1	--	KDSLGKGFLRFADGNR
201	--	--	DSLGKGFLRFADGNRD
202	--	--	SLGKGFLRFADGNRDI
203	--	--	LGKGFLRFADGNRDIP
204	--	--	GKGFLRFADGNRDIPF
205	--	--	KGFLRFADGNRDIPFC
206	--	--	GFLRFADGNRDIPFCN
207	--	--	FLRFADGNRDIPFCNS
208	--	--	LRFADGNRDIPFCNSV
209	--	--	RFADGNRDIPFCNSVW
210	--	--	FADGNRDIPFCNSVWE
211	1	--	ADGNRDIPFCNSVWEQ
212	1	--	DGNRDIPFCNSVWEQT
213	--	--	GNRDIPFCNSVWEQTQ
214	--	--	NRDIPFCNSVWEQTQA
215	1	--	RDIPFCNSVWEQTQAV
216	1	--	DIPFCNSVWEQTQAVS
217	1	--	IPFCNSVWEQTQAVSQ
218	--	--	PFCNSVWEQTQAVSQS
219	1	--	FCNSVWEQTQAVSQSR
220	--	--	CNSVWEQTQAVSQSRK
221	1	--	NSVWEQTQAVSQSRKY
222	--	--	SVWEQTQAVSQSRKYI
223	--	--	VWEQTQAVSQSRKYIS
224	--	--	WEQTQAVSQSRKYISH
225	1	--	EQTQAVSQSRKYISHI
226	--	--	QTQAVSQSRKYISHID
227	--	--	TQAVSQSRKYISHIDG
228	--	--	QAVSQSRKYISHIDGI
229	1	--	AVSQSRKYISHIDGIR
230	1	--	VSQSRKYISHIDGIRT
231	1	--	SQSRKYISHIDGIRTA
232	1	--	QSRKYISHIDGIRTAV
233	--	--	SRKYISHIDGIRTAVE
234	--	--	RKYISHIDGIRTAVET
235	--	--	KYISHIDGIRTAVETM
236	--	--	YISHIDGIRTAVETMV
237	--	--	ISHIDGIRTAVETMVA
238	--	--	SHIDGIRTAVETMVAD
239	--	--	HIDGIRTAVETMVADA
240	--	--	IDGIRTAVETMVADAE
241	--	--	DGIRTAVETMVADAEE
242	--	--	GIRTAVETMVADAEEP
243	--	--	IRTAVETMVADAEEPA
244	--	--	RTAVETMVADAEEPAK
245	--	--	TAVETMVADAEEPAKA
246	--	--	AVETMVADAEEPAKAA
247	--	--	VETMVADAEEPAKAAA
248	--	--	ETMVADAEEPAKAAAE
249	--	--	TMVADAEEPAKAAAEA
250	--	--	MVADAEEPAKAAAEAA
251	--	--	VADAEEPAKAAAEAAR
252	--	--	ADAEEPAKAAAEAARE
253	--	--	DAEEPAKAAAEAARES
254	--	--	AEEPAKAAAEAARESA
255	--	--	EEPAKAAAEAARESAI
256	--	--	EPAKAAAEAARESAIN
257	1	--	PAKAAAEAARESAINA
258	1	--	AKAAAEAARESAINAI
259	--	--	KAAAEAARESAINAIK
260	1	--	AAAEAARESAINAIKA
261	1	--	AAEAARESAINAIKAR
262	1	--	AEAARESAINAIKARE
263	--	--	EAARESAINAIKARET
264	--	--	AARESAINAIKARETG
265	--	--	ARESAINAIKARETGL
266	1	--	RESAINAIKARETGLI
267	1	--	ESAINAIKARETGLIN
268	--	--	SAINAIKARETGLINT
269	--	--	AINAIKARETGLINTV
270	--	--	INAIKARETGLINTVF
271	1	--	NAIKARETGLINTVFM
272	1	--	AIKARETGLINTVFMS
273	--	--	IKARETGLINTVFMSK
274	--	--	KARETGLINTVFMSKQ
275	1	--	ARETGLINTVFMSKQT
276	--	--	RETGLINTVFMSKQTA
277	--	--	ETGLINTVFMSKQTAI
278	--	--	TGLINTVFMSKQTAII
279	--	--	GLINTVFMSKQTAIIA
280	--	--	LINTVFMSKQTAIIAS
281	--	--	INTVFMSKQTAIIASV
282	--	--	NTVFMSKQTAIIASVV
283	--	--	TVFMSKQTAIIASVVA
284	--	--	VFMSKQTAIIASVVAI
285	--	--	FMSKQTAIIASVVAIL
286	--	--	MSKQTAIIASVVAILI
287	--	--	SKQTAIIASVVAILII
288	--	--	KQTAIIASVVAILIIV
289	1	--	QTAIIASVVAILIIVL
290	--	--	TAIIASVVAILIIVLV
291	--	--	AIIASVVAILIIVLVM
292	1	--	IIASVVAILIIVLVMI
293	1	--	IASVVAILIIVLVMII
294	--	--	ASVVAILIIVLVMIII
295	--	--	SVVAILIIVLVMIIIY
296	1	--	VVAILIIVLVMIIIYL
297	--	--	VAILIIVLVMIIIYLV
298	1	--	AILIIVLVMIIIYLVL
299	1	--	ILIIVLVMIIIYLVLR
300	--	--	LIIVLVMIIIYLVLRY
301	--	--	IIVLVMIIIYLVLRYR
302	1	1	IVLVMIIIYLVLRYRR
303	--	--	VLVMIIIYLVLRYRRK
304	--	--	YLVLRYRRKKKMNKKA
305	1	--	LVLRYRRKKKMNKKAQ
306	--	--	VLRYRRKKKMNKKAQY
307	--	--	LRYRRKKKMNKKAQYT
308	--	--	RYRRKKKMNKKAQYTK
309	--	--	YRRKKKMNKKAQYTKL
310	1	--	RRKKKMNKKAQYTKLL
311	--	--	RKKKMNKKAQYTKLLN
312	--	--	KKKMNKKAQYTKLLNQ
313	--	--	KKMNKKAQYTKLLNQ
314	--	--	KMNKKAQYTKLLNQ
315	--	--	MNKKAQYTKLLNQ
316	--	--	NKKAQYTKLLNQ
317	--	--	VMIIIYLVLRYRRKKK
318	--	--	IYLVLRYRRKKKMNKK
319	--	--	IIIYLVLRYRRKKKMN
320	--	--	IIYLVLRYRRKKKMNK
321	--	--	LVMIIIYLVLRYRRKK
322	--	--	MIIIYLVLRYRRKKKM

## Sheet: PF3D7_0832600
POSITION	Adult vs. Pediatric	Pediatric - Pre vs. Peak	Peptide Sequence	Key:
1	--	--	NDYERLYKNKKYKNIL	Cells with a "1" represent peptides that were not only serorecognized by a single population, but also had differentially increased seroreactivity in a given comparison.
2	1	--	DYERLYKNKKYKNILY
3	--	--	YERLYKNKKYKNILYV
4	1	--	ERLYKNKKYKNILYVP
5	--	--	RLYKNKKYKNILYVPT
6	1	--	LYKNKKYKNILYVPTN
7	1	--	YKNKKYKNILYVPTNF
8	--	--	KNKKYKNILYVPTNFR
9	--	--	NKKYKNILYVPTNFRS
10	--	--	KKYKNILYVPTNFRSL
11	--	--	KYKNILYVPTNFRSLA
12	--	--	YKNILYVPTNFRSLAE
13	--	--	KNILYVPTNFRSLAEV
14	--	--	NILYVPTNFRSLAEVS
15	--	--	ILYVPTNFRSLAEVSL
16	--	--	LYVPTNFRSLAEVSLE
17	--	--	YVPTNFRSLAEVSLER
18	--	--	VPTNFRSLAEVSLERR
19	--	--	PTNFRSLAEVSLERRT
20	1	--	TNFRSLAEVSLERRTN
21	--	--	NFRSLAEVSLERRTNH
22	--	--	FRSLAEVSLERRTNHI
23	--	--	RSLAEVSLERRTNHIQ
24	--	--	SLAEVSLERRTNHIQQ
25	--	--	LAEVSLERRTNHIQQN
26	1	--	AEVSLERRTNHIQQNY
27	--	--	EVSLERRTNHIQQNYE
28	--	--	VSLERRTNHIQQNYEF
29	--	--	SLERRTNHIQQNYEFR
30	--	--	LERRTNHIQQNYEFRE
31	1	--	ERRTNHIQQNYEFREH
32	1	--	RRTNHIQQNYEFREHG
33	1	--	RTNHIQQNYEFREHGN
34	1	--	TNHIQQNYEFREHGNT
35	1	--	NHIQQNYEFREHGNTN
36	--	--	HIQQNYEFREHGNTNE
37	--	--	IQQNYEFREHGNTNET
38	1	--	QQNYEFREHGNTNETK
39	1	--	QNYEFREHGNTNETKY
40	--	--	NYEFREHGNTNETKYK
41	1	--	YEFREHGNTNETKYKK
42	1	--	EFREHGNTNETKYKKN
43	--	--	FREHGNTNETKYKKNK
44	1	--	REHGNTNETKYKKNKY
45	1	--	EHGNTNETKYKKNKYP
46	1	--	HGNTNETKYKKNKYPK
47	1	--	GNTNETKYKKNKYPKD
48	--	--	NTNETKYKKNKYPKDD
49	1	--	TNETKYKKNKYPKDDA
50	1	--	NETKYKKNKYPKDDAK
51	1	--	ETKYKKNKYPKDDAKT
52	1	--	TKYKKNKYPKDDAKTK
53	1	--	KYKKNKYPKDDAKTKQ
54	--	--	YKKNKYPKDDAKTKQK
55	--	--	KKNKYPKDDAKTKQKI
56	--	--	KNKYPKDDAKTKQKIL
57	1	--	NKYPKDDAKTKQKILK
58	--	--	KYPKDDAKTKQKILKV
59	--	--	YPKDDAKTKQKILKVT
60	--	--	PKDDAKTKQKILKVTE
61	--	--	KDDAKTKQKILKVTEK
62	--	--	DDAKTKQKILKVTEKE
63	1	--	DAKTKQKILKVTEKEN
64	1	--	AKTKQKILKVTEKENT
65	1	--	KTKQKILKVTEKENTG
66	1	--	TKQKILKVTEKENTGT
67	1	--	KQKILKVTEKENTGTP
68	--	--	QKILKVTEKENTGTPN
69	1	--	KILKVTEKENTGTPNY
70	1	--	ILKVTEKENTGTPNYR
71	--	--	LKVTEKENTGTPNYRK
72	--	--	KVTEKENTGTPNYRKY
73	--	--	VTEKENTGTPNYRKYK
74	--	--	TEKENTGTPNYRKYKK
75	--	--	EKENTGTPNYRKYKKG
76	--	--	KENTGTPNYRKYKKGT
77	--	--	ENTGTPNYRKYKKGTY
78	--	--	NTGTPNYRKYKKGTYD
79	--	--	TGTPNYRKYKKGTYDK
80	--	--	GTPNYRKYKKGTYDKE
81	--	--	TPNYRKYKKGTYDKEK
82	--	--	PNYRKYKKGTYDKEKE
83	--	--	NYRKYKKGTYDKEKEE
84	--	--	YRKYKKGTYDKEKEEK
85	--	--	RKYKKGTYDKEKEEKS
86	--	--	KYKKGTYDKEKEEKSN
87	1	--	YKKGTYDKEKEEKSNR
88	--	--	KKGTYDKEKEEKSNRS
89	--	--	KGTYDKEKEEKSNRSP
90	--	--	GTYDKEKEEKSNRSPH
91	--	--	TYDKEKEEKSNRSPHS
92	1	--	YDKEKEEKSNRSPHSL
93	1	--	DKEKEEKSNRSPHSLK
94	1	--	KEKEEKSNRSPHSLKY
95	1	--	EKEEKSNRSPHSLKYL
96	1	--	KEEKSNRSPHSLKYLE
97	--	1	EEKSNRSPHSLKYLEL
98	1	--	EKSNRSPHSLKYLELQ
99	1	--	KSNRSPHSLKYLELQR
100	1	--	SNRSPHSLKYLELQRK
101	1	--	NRSPHSLKYLELQRKL
102	--	--	RSPHSLKYLELQRKLY
103	1	--	SPHSLKYLELQRKLYN
104	1	--	PHSLKYLELQRKLYNN
105	--	--	HSLKYLELQRKLYNNF
106	--	--	SLKYLELQRKLYNNFY
107	--	--	LKYLELQRKLYNNFYV
108	--	--	KYLELQRKLYNNFYVK
109	--	--	YLELQRKLYNNFYVKS
110	--	--	LELQRKLYNNFYVKSE
111	1	--	ELQRKLYNNFYVKSEM
112	1	--	LQRKLYNNFYVKSEMD
113	--	--	QRKLYNNFYVKSEMDF
114	--	--	RKLYNNFYVKSEMDFH
115	--	--	KLYNNFYVKSEMDFHN
116	--	--	LYNNFYVKSEMDFHNL
117	--	--	YNNFYVKSEMDFHNLS
118	--	--	NNFYVKSEMDFHNLSD
119	--	--	NFYVKSEMDFHNLSDK
120	--	--	FYVKSEMDFHNLSDKS
121	1	--	YVKSEMDFHNLSDKSN
122	--	--	VKSEMDFHNLSDKSND
123	1	1	KSEMDFHNLSDKSNDN
124	--	--	SEMDFHNLSDKSNDNF
125	--	--	EMDFHNLSDKSNDNFY
126	--	--	MDFHNLSDKSNDNFYE
127	--	--	DFHNLSDKSNDNFYEC
128	--	--	FHNLSDKSNDNFYECA
129	--	--	HNLSDKSNDNFYECAY
130	--	--	NLSDKSNDNFYECAYE
131	--	--	LSDKSNDNFYECAYEN
132	--	--	SDKSNDNFYECAYENK
133	--	--	DKSNDNFYECAYENKL
134	--	--	KSNDNFYECAYENKLY
135	1	1	SNDNFYECAYENKLYD
136	1	1	NDNFYECAYENKLYDT
137	--	--	DNFYECAYENKLYDTL
138	--	--	NFYECAYENKLYDTLY
139	--	--	FYECAYENKLYDTLYL
140	--	--	YECAYENKLYDTLYLS
141	--	--	ECAYENKLYDTLYLSN
142	1	--	CAYENKLYDTLYLSNK
143	1	--	AYENKLYDTLYLSNKV
144	--	--	YENKLYDTLYLSNKVH
145	1	--	ENKLYDTLYLSNKVHD
146	--	--	NKLYDTLYLSNKVHDN
147	1	--	KLYDTLYLSNKVHDNY
148	--	--	LYDTLYLSNKVHDNYL
149	--	--	YDTLYLSNKVHDNYLD
150	--	--	DTLYLSNKVHDNYLDN
151	--	--	TLYLSNKVHDNYLDNL
152	--	--	LYLSNKVHDNYLDNLK
153	--	--	YLSNKVHDNYLDNLKS
154	--	--	LSNKVHDNYLDNLKSG
155	--	--	SNKVHDNYLDNLKSGC
156	--	--	NKVHDNYLDNLKSGCA
157	--	--	KVHDNYLDNLKSGCAG
158	--	--	VHDNYLDNLKSGCAGG
159	--	--	HDNYLDNLKSGCAGGI
160	--	--	DNYLDNLKSGCAGGIG
161	--	--	NYLDNLKSGCAGGIGV
162	--	--	YLDNLKSGCAGGIGVC
163	--	--	LDNLKSGCAGGIGVCA
164	--	--	DNLKSGCAGGIGVCAL
165	--	--	NLKSGCAGGIGVCALS
166	--	--	LKSGCAGGIGVCALSF
167	--	--	KSGCAGGIGVCALSFT
168	--	--	SGCAGGIGVCALSFTV
169	1	--	GCAGGIGVCALSFTVT
170	--	--	CAGGIGVCALSFTVTK
171	--	--	AGGIGVCALSFTVTKI
172	--	--	GGIGVCALSFTVTKIA
173	--	--	GIGVCALSFTVTKIAG
174	--	--	IGVCALSFTVTKIAGS
175	--	--	GVCALSFTVTKIAGST
176	1	--	VCALSFTVTKIAGSTA
177	--	--	CALSFTVTKIAGSTAA
178	--	--	ALSFTVTKIAGSTAAA
179	1	--	LSFTVTKIAGSTAAAN
180	1	--	SFTVTKIAGSTAAANA
181	1	--	FTVTKIAGSTAAANAL
182	1	--	TVTKIAGSTAAANALI
183	1	--	VTKIAGSTAAANALIT
184	--	--	TKIAGSTAAANALITN
185	1	--	KIAGSTAAANALITNV
186	1	--	IAGSTAAANALITNVY
187	1	--	AGSTAAANALITNVYT
188	--	--	GSTAAANALITNVYTS
189	--	--	STAAANALITNVYTSV
190	--	--	TAAANALITNVYTSVA
191	--	--	AAANALITNVYTSVAL
192	1	--	AANALITNVYTSVALN
193	--	--	ANALITNVYTSVALNQ
194	--	--	NALITNVYTSVALNQL
195	--	--	ALITNVYTSVALNQLS
196	--	--	LITNVYTSVALNQLSQ
197	--	--	ITNVYTSVALNQLSQT
198	--	--	TNVYTSVALNQLSQTL
199	--	--	NVYTSVALNQLSQTLV
200	--	--	VYTSVALNQLSQTLVG
201	--	--	YTSVALNQLSQTLVGL
202	--	--	TSVALNQLSQTLVGLN
203	--	--	SVALNQLSQTLVGLNL
204	--	--	VALNQLSQTLVGLNLF
205	1	--	ALNQLSQTLVGLNLFF
206	--	--	LNQLSQTLVGLNLFFE
207	1	--	NQLSQTLVGLNLFFES
208	--	--	QLSQTLVGLNLFFESV
209	--	--	LSQTLVGLNLFFESVI
210	--	--	SQTLVGLNLFFESVIQ
211	--	--	QTLVGLNLFFESVIQT
212	--	--	TLVGLNLFFESVIQTA
213	--	--	LVGLNLFFESVIQTAI
214	--	--	VGLNLFFESVIQTAIT
215	--	--	GLNLFFESVIQTAITS
216	--	--	LNLFFESVIQTAITSG
217	--	--	NLFFESVIQTAITSGK
218	--	--	LFFESVIQTAITSGKI
219	1	--	FFESVIQTAITSGKIS
220	--	--	FESVIQTAITSGKISI
221	1	--	ESVIQTAITSGKISII
222	1	--	SVIQTAITSGKISIIN
223	1	--	VIQTAITSGKISIINS
224	--	--	IQTAITSGKISIINSS
225	1	--	QTAITSGKISIINSSM
226	--	--	TAITSGKISIINSSMA
227	--	--	AITSGKISIINSSMAT
228	--	--	ITSGKISIINSSMATK
229	--	--	TSGKISIINSSMATKA
230	--	--	SGKISIINSSMATKAA
231	--	--	GKISIINSSMATKAAT
232	--	--	KISIINSSMATKAATD
233	--	--	ISIINSSMATKAATDV
234	--	--	SIINSSMATKAATDVS
235	--	--	IINSSMATKAATDVSG
236	--	--	INSSMATKAATDVSGA
237	--	--	NSSMATKAATDVSGAF
238	1	--	SSMATKAATDVSGAFG
239	--	--	SMATKAATDVSGAFGP
240	1	--	MATKAATDVSGAFGPY
241	1	--	ATKAATDVSGAFGPYG
242	--	--	TKAATDVSGAFGPYGI
243	--	--	KAATDVSGAFGPYGIA
244	1	--	AATDVSGAFGPYGIAI
245	--	--	ATDVSGAFGPYGIAIY
246	--	--	TDVSGAFGPYGIAIYV
247	1	--	DVSGAFGPYGIAIYVI
248	--	--	VSGAFGPYGIAIYVII
249	--	--	SGAFGPYGIAIYVIIA
250	--	--	GAFGPYGIAIYVIIAI
251	--	--	AFGPYGIAIYVIIAII
252	--	--	FGPYGIAIYVIIAIIV
253	--	--	GPYGIAIYVIIAIIVV
254	--	--	PYGIAIYVIIAIIVVL
255	1	--	YGIAIYVIIAIIVVLI
256	--	--	GIAIYVIIAIIVVLII
257	--	--	IAIYVIIAIIVVLIIL
258	1	--	AIYVIIAIIVVLIILY
259	--	--	IYVIIAIIVVLIILYI
260	--	--	YVIIAIIVVLIILYIW
261	1	--	VIIAIIVVLIILYIWL
262	1	--	IIAIIVVLIILYIWLR
263	1	--	IAIIVVLIILYIWLRK
264	--	--	AIIVVLIILYIWLRKT
265	--	--	IIVVLIILYIWLRKTR
266	--	--	IVVLIILYIWLRKTRK
267	1	--	VVLIILYIWLRKTRKN
268	--	--	VLIILYIWLRKTRKNS
269	--	--	LIILYIWLRKTRKNSW
270	--	--	IILYIWLRKTRKNSWK
271	--	--	ILYIWLRKTRKNSWKH
272	--	--	LYIWLRKTRKNSWKHE
273	--	--	YIWLRKTRKNSWKHEC
274	1	--	IWLRKTRKNSWKHECK
275	--	--	WLRKTRKNSWKHECKK
276	1	--	LRKTRKNSWKHECKKY
277	--	--	RKTRKNSWKHECKKYL
278	--	--	KTRKNSWKHECKKYLC
279	--	--	TRKNSWKHECKKYLCK
280	--	--	RKNSWKHECKKYLCK
281	1	--	KNSWKHECKKYLCK
282	--	--	NSWKHECKKYLCK
283	1	--	SWKHECKKYLCK

## Sheet: PF3D7_1300900
POSITION	Adult vs. Pediatric	Pediatric - Pre vs. Peak	Peptide Sequence	Key:
1	--	--	ENYLNNHYNISIVQNN	Cells with a "1" represent peptides that were not only serorecognized by a single population, but also had differentially increased seroreactivity in a given comparison.
2	--	--	NYLNNHYNISIVQNNT
3	--	--	YLNNHYNISIVQNNTK
4	--	--	LNNHYNISIVQNNTKR
5	--	--	NNHYNISIVQNNTKRT
6	--	--	NHYNISIVQNNTKRTT
7	--	--	HYNISIVQNNTKRTTI
8	--	--	YNISIVQNNTKRTTIN
9	--	--	NISIVQNNTKRTTINS
10	--	--	ISIVQNNTKRTTINSR
11	--	--	SIVQNNTKRTTINSRL
12	--	--	IVQNNTKRTTINSRLL
13	--	--	VQNNTKRTTINSRLLA
14	--	--	QNNTKRTTINSRLLAQ
15	--	--	NNTKRTTINSRLLAQT
16	--	--	NTKRTTINSRLLAQTK
17	1	--	TKRTTINSRLLAQTKN
18	1	--	KRTTINSRLLAQTKNH
19	1	--	RTTINSRLLAQTKNHN
20	--	--	TTINSRLLAQTKNHNP
21	--	--	EIIDKMNEEAIKKYQK
22	--	--	IIDKMNEEAIKKYQKM
23	--	--	IDKMNEEAIKKYQKMH
24	--	--	DKMNEEAIKKYQKMHD
25	--	--	KMNEEAIKKYQKMHDP
26	--	--	MNEEAIKKYQKMHDPY
27	--	--	NEEAIKKYQKMHDPYK
28	--	--	EEAIKKYQKMHDPYKQ
29	--	--	EAIKKYQKMHDPYKQL
30	--	--	AIKKYQKMHDPYKQLK
31	--	--	IKKYQKMHDPYKQLKE
32	--	--	KKYQKMHDPYKQLKEV
33	--	--	KYQKMHDPYKQLKEVV
34	--	--	YQKMHDPYKQLKEVVE
35	--	--	QKMHDPYKQLKEVVEK
36	--	--	KMHDPYKQLKEVVEKN
37	--	--	MHDPYKQLKEVVEKNG
38	--	--	HDPYKQLKEVVEKNGT
39	--	--	DPYKQLKEVVEKNGTK
40	--	--	PYKQLKEVVEKNGTKY
41	--	--	YKQLKEVVEKNGTKYT
42	--	--	KQLKEVVEKNGTKYTG
43	--	--	QLKEVVEKNGTKYTGG
44	--	--	LKEVVEKNGTKYTGGN
45	--	--	KEVVEKNGTKYTGGND
46	--	--	EVVEKNGTKYTGGNDA
47	--	--	EKNGTKYTGGNDAEPM
48	--	--	KNGTKYTGGNDAEPMS
49	--	--	NGTKYTGGNDAEPMST
50	--	--	GTKYTGGNDAEPMSTL
51	--	--	TKYTGGNDAEPMSTLE
52	--	--	KYTGGNDAEPMSTLEK
53	--	--	YTGGNDAEPMSTLEKE
54	--	--	TGGNDAEPMSTLEKEL
55	--	--	GGNDAEPMSTLEKELL
56	--	--	GNDAEPMSTLEKELLE
57	--	--	NDAEPMSTLEKELLET
58	--	--	DAEPMSTLEKELLETY
59	--	--	AEPMSTLEKELLETYE
60	1	1	PMSTLEKELLETYEET
61	1	--	MSTLEKELLETYEETF
62	1	--	STLEKELLETYEETFG
63	1	1	TLEKELLETYEETFGD
64	1	--	LEKELLETYEETFGDK
65	1	--	EKELLETYEETFGDKK
66	--	--	KELLETYEETFGDKKH
67	--	--	ELLETYEETFGDKKHI
68	1	--	LLETYEETFGDKKHIM
69	--	--	LETYEETFGDKKHIML
70	--	--	ETYEETFGDKKHIMLK
71	--	--	TYEETFGDKKHIMLKS
72	--	--	YEETFGDKKHIMLKSG
73	--	--	EETFGDKKHIMLKSGI
74	--	--	ETFGDKKHIMLKSGIN
75	1	--	TFGDKKHIMLKSGINT
76	--	--	FGDKKHIMLKSGINTN
77	1	1	GDKKHIMLKSGINTNQ
78	--	--	DKKHIMLKSGINTNQY
79	--	--	KKHIMLKSGINTNQYD
80	--	--	KHIMLKSGINTNQYDK
81	--	--	HIMLKSGINTNQYDKS
82	--	--	IMLKSGINTNQYDKSI
83	--	--	MLKSGINTNQYDKSID
84	--	--	LKSGINTNQYDKSIDE
85	--	--	KSGINTNQYDKSIDES
86	--	--	SGINTNQYDKSIDESS
87	1	1	GINTNQYDKSIDESST
88	--	--	INTNQYDKSIDESSTC
89	--	--	NTNQYDKSIDESSTCG
90	--	--	TNQYDKSIDESSTCGC
91	--	--	NQYDKSIDESSTCGCT
92	--	--	QYDKSIDESSTCGCTD
93	--	--	YDKSIDESSTCGCTDN
94	--	--	DKSIDESSTCGCTDNN
95	--	--	KSIDESSTCGCTDNNK
96	--	--	SIDESSTCGCTDNNKA
97	--	--	IDESSTCGCTDNNKAK
98	--	--	DESSTCGCTDNNKAKL
99	--	--	ESSTCGCTDNNKAKLE
100	--	--	SSTCGCTDNNKAKLET
101	--	--	STCGCTDNNKAKLETT
102	--	--	TCGCTDNNKAKLETTK
103	--	--	CGCTDNNKAKLETTKG
104	--	--	GCTDNNKAKLETTKGK
105	--	--	CTDNNKAKLETTKGKD
106	--	--	TDNNKAKLETTKGKDK
107	--	--	DNNKAKLETTKGKDKY
108	--	--	NNKAKLETTKGKDKYL
109	--	--	NKAKLETTKGKDKYLK
110	--	--	KAKLETTKGKDKYLKH
111	--	--	AKLETTKGKDKYLKHL
112	--	--	KLETTKGKDKYLKHLK
113	--	--	LETTKGKDKYLKHLKE
114	--	--	ETTKGKDKYLKHLKEG
115	--	--	TTKGKDKYLKHLKEGC
116	--	--	TKGKDKYLKHLKEGCT
117	1	--	KGKDKYLKHLKEGCTR
118	--	--	GKDKYLKHLKEGCTRS
119	--	--	KDKYLKHLKEGCTRSI
120	1	--	DKYLKHLKEGCTRSIC
121	1	--	KYLKHLKEGCTRSICF
122	1	--	YLKHLKEGCTRSICFC
123	1	--	LKHLKEGCTRSICFCS
124	1	--	KHLKEGCTRSICFCSV
125	1	--	HLKEGCTRSICFCSVS
126	--	--	LKEGCTRSICFCSVST
127	1	--	KEGCTRSICFCSVSTV
128	--	--	EGCTRSICFCSVSTVF
129	1	--	GCTRSICFCSVSTVFL
130	--	--	CTRSICFCSVSTVFLT
131	1	--	TRSICFCSVSTVFLTL
132	1	--	RSICFCSVSTVFLTLI
133	--	--	SICFCSVSTVFLTLIA
134	--	--	ICFCSVSTVFLTLIAL
135	--	--	CFCSVSTVFLTLIALA
136	--	--	FCSVSTVFLTLIALAF
137	--	--	CSVSTVFLTLIALAFA
138	--	--	SVSTVFLTLIALAFAK
139	--	--	VSTVFLTLIALAFAKK
140	--	--	STVFLTLIALAFAKKA
141	--	--	TVFLTLIALAFAKKAA
142	--	--	VFLTLIALAFAKKAAV
143	--	--	FLTLIALAFAKKAAVA
144	--	--	LTLIALAFAKKAAVAS
145	--	--	TLIALAFAKKAAVASL
146	--	--	LIALAFAKKAAVASLV
147	--	--	IALAFAKKAAVASLVY
148	--	--	ALAFAKKAAVASLVYY
149	--	--	LAFAKKAAVASLVYYG
150	--	--	AFAKKAAVASLVYYGE
151	--	--	FAKKAAVASLVYYGEA
152	--	--	AKKAAVASLVYYGEAF
153	--	--	KKAAVASLVYYGEAFQ
154	--	--	KAAVASLVYYGEAFQN
155	--	--	AAVASLVYYGEAFQNC
156	--	--	AVASLVYYGEAFQNCV
157	--	--	VASLVYYGEAFQNCVS
158	--	--	ASLVYYGEAFQNCVSS
159	1	--	SLVYYGEAFQNCVSSS
160	--	--	LVYYGEAFQNCVSSSS
161	--	--	VYYGEAFQNCVSSSSL
162	--	--	YYGEAFQNCVSSSSLF
163	--	--	YGEAFQNCVSSSSLFY
164	--	--	GEAFQNCVSSSSLFYI
165	1	--	EAFQNCVSSSSLFYIF
166	1	--	AFQNCVSSSSLFYIFD
167	1	--	FQNCVSSSSLFYIFDS
168	--	--	QNCVSSSSLFYIFDSV
169	1	--	NCVSSSSLFYIFDSVS
170	--	--	CVSSSSLFYIFDSVSL
171	--	--	VSSSSLFYIFDSVSLT
172	1	--	SSSSLFYIFDSVSLTT
173	1	--	SSSLFYIFDSVSLTTA
174	1	--	SSLFYIFDSVSLTTAI
175	1	--	SLFYIFDSVSLTTAIQ
176	1	--	LFYIFDSVSLTTAIQT
177	--	--	FYIFDSVSLTTAIQTA
178	--	--	YIFDSVSLTTAIQTAS
179	--	--	IFDSVSLTTAIQTASK
180	--	--	FDSVSLTTAIQTASKC
181	--	--	DSVSLTTAIQTASKCA
182	--	--	SVSLTTAIQTASKCAS
183	1	--	VSLTTAIQTASKCASL
184	--	--	SLTTAIQTASKCASLA
185	--	--	LTTAIQTASKCASLAG
186	--	--	TTAIQTASKCASLAGA
187	--	--	TAIQTASKCASLAGAT
188	1	--	AIQTASKCASLAGATD
189	1	--	IQTASKCASLAGATDA
190	1	--	QTASKCASLAGATDAG
191	1	--	TASKCASLAGATDAGG
192	1	--	ASKCASLAGATDAGGT
193	1	--	SKCASLAGATDAGGTA
194	1	--	KCASLAGATDAGGTAA
195	--	--	CASLAGATDAGGTAAG
196	--	--	ASLAGATDAGGTAAGA
197	--	--	SLAGATDAGGTAAGAA
198	--	--	LAGATDAGGTAAGAAM
199	1	--	AGATDAGGTAAGAAMG
200	--	--	GATDAGGTAAGAAMGI
201	--	--	ATDAGGTAAGAAMGIF
202	1	--	TDAGGTAAGAAMGIFY
203	--	--	DAGGTAAGAAMGIFYP
204	--	--	AGGTAAGAAMGIFYPC
205	--	--	GGTAAGAAMGIFYPCG
206	--	--	GTAAGAAMGIFYPCGI
207	--	--	TAAGAAMGIFYPCGIA
208	--	--	AAGAAMGIFYPCGIAA
209	--	--	AGAAMGIFYPCGIAAL
210	--	--	GAAMGIFYPCGIAALV
211	--	--	AAMGIFYPCGIAALVL
212	--	--	AMGIFYPCGIAALVLL
213	--	--	MGIFYPCGIAALVLLI
214	--	--	GIFYPCGIAALVLLIL
215	1	--	IFYPCGIAALVLLILA
216	1	--	FYPCGIAALVLLILAV
217	--	--	YPCGIAALVLLILAVV
218	--	--	PCGIAALVLLILAVVL
219	--	--	CGIAALVLLILAVVLI
220	--	--	GIAALVLLILAVVLII
221	--	--	IAALVLLILAVVLIIL
222	--	--	AALVLLILAVVLIILY
223	--	--	ALVLLILAVVLIILYI
224	--	--	LVLLILAVVLIILYIW
225	--	--	VLLILAVVLIILYIWL
226	1	--	LLILAVVLIILYIWLY
227	1	--	LILAVVLIILYIWLYR
228	1	--	ILAVVLIILYIWLYRR
229	--	--	LAVVLIILYIWLYRRR
230	--	--	AVVLIILYIWLYRRRK
231	--	--	VVLIILYIWLYRRRKN
232	--	--	VLIILYIWLYRRRKNS
233	--	--	IILYIWLYRRRKNSWK
234	--	--	IWLYRRRKNSWKHECK
235	--	--	RRRKNSWKHECKKHLC
236	--	--	NSWKHECKKHLCK
237	--	--	AQTKNHNPHYHNDPEL
238	--	--	DPELKEIIDKMNEEAI
239	--	--	ELKEIIDKMNEEAIKK
240	--	--	EPMSTLEKELLETYEE
241	--	--	HNDPELKEIIDKMNEE
242	--	--	HNPHYHNDPELKEIID
243	--	--	HYHNDPELKEIIDKMN
244	--	--	ILYIWLYRRRKNSWKH
245	--	--	INSRLLAQTKNHNPHY
246	--	--	KEIIDKMNEEAIKKYQ
247	--	--	KNHNPHYHNDPELKEI
248	--	--	KNSWKHECKKHLCK
249	--	--	LAQTKNHNPHYHNDPE
250	--	--	LIILYIWLYRRRKNSW
251	--	--	LKEIIDKMNEEAIKKY
252	--	--	LLAQTKNHNPHYHNDP
253	--	--	LYIWLYRRRKNSWKHE
254	1	--	LYRRRKNSWKHECKKH
255	1	--	NDPELKEIIDKMNEEA
256	--	--	NHNPHYHNDPELKEII
257	1	--	NPHYHNDPELKEIIDK
258	--	--	NSRLLAQTKNHNPHYH
259	1	1	PELKEIIDKMNEEAIK
260	1	--	PHYHNDPELKEIIDKM
261	--	--	QTKNHNPHYHNDPELK
262	1	--	RKNSWKHECKKHLCK
263	1	--	RLLAQTKNHNPHYHND
264	--	--	RRKNSWKHECKKHLCK
265	1	--	SRLLAQTKNHNPHYHN
266	1	--	SWKHECKKHLCK
267	--	--	TINSRLLAQTKNHNPH
268	1	--	TKNHNPHYHNDPELKE
269	1	--	VEKNGTKYTGGNDAEP
270	--	--	VVEKNGTKYTGGNDAE
271	--	--	WLYRRRKNSWKHECKK
272	--	--	YHNDPELKEIIDKMNE
273	1	--	YIWLYRRRKNSWKHEC
274	1	--	YRRRKNSWKHECKKHL

## Sheet: PF3D7_0115400
POSITION	Adult vs. Pediatric	Pediatric - Pre vs. Peak	Peptide Sequence	Key:
1	--	--	ENYLNNHYNVSLIQSK	Cells with a "1" represent peptides that were not only serorecognized by a single population, but also had differentially increased seroreactivity in a given comparison.
2	--	--	NYLNNHYNVSLIQSKT
3	--	--	YLNNHYNVSLIQSKTK
4	--	--	LNNHYNVSLIQSKTKR
5	--	--	NNHYNVSLIQSKTKRT
6	--	--	NHYNVSLIQSKTKRTT
7	--	--	HYNVSLIQSKTKRTTI
8	--	--	YNVSLIQSKTKRTTIK
9	1	--	NVSLIQSKTKRTTIKS
10	--	--	VSLIQSKTKRTTIKSR
11	--	--	SLIQSKTKRTTIKSRL
12	--	--	LIQSKTKRTTIKSRLL
13	--	--	IQSKTKRTTIKSRLLA
14	--	--	QSKTKRTTIKSRLLAQ
15	--	--	SKTKRTTIKSRLLAQT
16	--	--	KTKRTTIKSRLLAQTQ
17	--	--	TKRTTIKSRLLAQTQI
18	--	--	KRTTIKSRLLAQTQIR
19	--	--	RTTIKSRLLAQTQIRN
20	--	--	TTIKSRLLAQTQIRNP
21	--	--	TIKSRLLAQTQIRNPH
22	--	--	IKSRLLAQTQIRNPHY
23	--	--	KSRLLAQTQIRNPHYH
24	--	--	SRLLAQTQIRNPHYHN
25	--	--	RLLAQTQIRNPHYHND
26	--	--	LLAQTQIRNPHYHNDP
27	--	--	LAQTQIRNPHYHNDPE
28	--	--	AQTQIRNPHYHNDPEL
29	--	--	QTQIRNPHYHNDPELK
30	--	--	TQIRNPHYHNDPELKE
31	--	--	QIRNPHYHNDPELKEI
32	--	--	IRNPHYHNDPELKEII
33	--	--	RNPHYHNDPELKEIID
34	--	--	NPHYHNDPELKEIIDK
35	--	--	PHYHNDPELKEIIDKM
36	--	--	HYHNDPELKEIIDKMN
37	--	--	YHNDPELKEIIDKMNE
38	--	--	HNDPELKEIIDKMNEE
39	--	--	NDPELKEIIDKMNEEA
40	--	--	DPELKEIIDKMNEEAI
41	--	--	PELKEIIDKMNEEAIK
42	--	--	ELKEIIDKMNEEAIKK
43	--	--	LKEIIDKMNEEAIKKY
44	--	--	KEIIDKMNEEAIKKYQ
45	--	--	EIIDKMNEEAIKKYQN
46	--	--	IIDKMNEEAIKKYQNT
47	--	--	IDKMNEEAIKKYQNTH
48	--	--	DKMNEEAIKKYQNTHH
49	--	--	KMNEEAIKKYQNTHHP
50	--	--	MNEEAIKKYQNTHHPY
51	--	1	NEEAIKKYQNTHHPYK
52	1	--	EEAIKKYQNTHHPYKQ
53	--	1	EAIKKYQNTHHPYKQL
54	--	--	AIKKYQNTHHPYKQLK
55	--	--	IKKYQNTHHPYKQLKE
56	--	1	KKYQNTHHPYKQLKEV
57	--	--	KYQNTHHPYKQLKEVV
58	--	--	YQNTHHPYKQLKEVVE
59	--	--	QNTHHPYKQLKEVVEK
60	--	--	NTHHPYKQLKEVVEKN
61	--	--	THHPYKQLKEVVEKNV
62	--	--	HHPYKQLKEVVEKNVT
63	1	--	HPYKQLKEVVEKNVTK
64	--	--	PYKQLKEVVEKNVTKH
65	--	--	YKQLKEVVEKNVTKHV
66	--	--	KQLKEVVEKNVTKHVG
67	--	--	QLKEVVEKNVTKHVGG
68	--	--	LKEVVEKNVTKHVGGN
69	1	--	KEVVEKNVTKHVGGND
70	1	--	EVVEKNVTKHVGGNDT
71	1	--	VVEKNVTKHVGGNDTE
72	1	--	VEKNVTKHVGGNDTEP
73	--	--	EKNVTKHVGGNDTEPM
74	--	1	KNVTKHVGGNDTEPMS
75	1	--	NVTKHVGGNDTEPMST
76	--	--	VTKHVGGNDTEPMSTL
77	--	--	TKHVGGNDTEPMSTLE
78	--	--	KHVGGNDTEPMSTLEK
79	--	--	HVGGNDTEPMSTLEKE
80	--	--	VGGNDTEPMSTLEKEL
81	--	--	GGNDTEPMSTLEKELL
82	--	--	GNDTEPMSTLEKELLE
83	--	--	NDTEPMSTLEKELLET
84	--	--	DTEPMSTLEKELLETY
85	--	--	TEPMSTLEKELLETYE
86	--	--	EPMSTLEKELLETYEE
87	--	--	PMSTLEKELLETYEEM
88	--	--	MSTLEKELLETYEEMF
89	--	--	STLEKELLETYEEMFG
90	--	--	TLEKELLETYEEMFGN
91	--	--	LEKELLETYEEMFGNE
92	--	--	EKELLETYEEMFGNER
93	--	--	KELLETYEEMFGNERD
94	--	1	ELLETYEEMFGNERDI
95	--	1	LLETYEEMFGNERDIM
96	--	--	LETYEEMFGNERDIML
97	--	--	ETYEEMFGNERDIMLK
98	1	--	TYEEMFGNERDIMLKS
99	--	--	YEEMFGNERDIMLKSG
100	--	--	EEMFGNERDIMLKSGM
101	--	--	EMFGNERDIMLKSGMY
102	1	--	MFGNERDIMLKSGMYQ
103	1	--	FGNERDIMLKSGMYQN
104	1	--	GNERDIMLKSGMYQND
105	--	--	NERDIMLKSGMYQNDD
106	--	1	ERDIMLKSGMYQNDDD
107	--	1	RDIMLKSGMYQNDDDG
108	--	--	DIMLKSGMYQNDDDGS
109	--	1	IMLKSGMYQNDDDGSD
110	--	1	MLKSGMYQNDDDGSDD
111	1	1	LKSGMYQNDDDGSDDS
112	1	1	KSGMYQNDDDGSDDSS
113	1	--	SGMYQNDDDGSDDSST
114	--	--	GMYQNDDDGSDDSSTC
115	1	--	MYQNDDDGSDDSSTCE
116	--	--	YQNDDDGSDDSSTCEC
117	--	--	QNDDDGSDDSSTCECT
118	--	--	NDDDGSDDSSTCECTD
119	1	--	DDDGSDDSSTCECTDT
120	1	--	DDGSDDSSTCECTDTN
121	1	--	DGSDDSSTCECTDTNN
122	1	--	GSDDSSTCECTDTNNS
123	--	--	SDDSSTCECTDTNNSE
124	1	--	DDSSTCECTDTNNSEL
125	1	--	DSSTCECTDTNNSELA
126	--	--	SSTCECTDTNNSELAK
127	1	--	STCECTDTNNSELAKT
128	--	--	TCECTDTNNSELAKTK
129	--	--	CECTDTNNSELAKTKG
130	--	--	ECTDTNNSELAKTKGK
131	1	--	CTDTNNSELAKTKGKD
132	1	--	TDTNNSELAKTKGKDK
133	--	--	DTNNSELAKTKGKDKY
134	--	--	TNNSELAKTKGKDKYL
135	1	--	NNSELAKTKGKDKYLK
136	1	--	NSELAKTKGKDKYLKH
137	1	--	SELAKTKGKDKYLKHL
138	1	--	ELAKTKGKDKYLKHLK
139	1	--	LAKTKGKDKYLKHLKH
140	--	--	AKTKGKDKYLKHLKHR
141	--	--	KTKGKDKYLKHLKHRC
142	--	--	TKGKDKYLKHLKHRCT
143	--	--	KGKDKYLKHLKHRCTH
144	--	--	GKDKYLKHLKHRCTHG
145	--	--	KDKYLKHLKHRCTHGI
146	--	--	DKYLKHLKHRCTHGIG
147	--	1	KYLKHLKHRCTHGIGY
148	--	--	YLKHLKHRCTHGIGYC
149	--	--	LKHLKHRCTHGIGYCS
150	--	--	KHLKHRCTHGIGYCSI
151	--	--	HLKHRCTHGIGYCSIG
152	1	--	LKHRCTHGIGYCSIGS
153	--	--	KHRCTHGIGYCSIGST
154	1	--	HRCTHGIGYCSIGSTF
155	--	--	RCTHGIGYCSIGSTFL
156	--	--	CTHGIGYCSIGSTFLT
157	--	--	THGIGYCSIGSTFLTL
158	--	--	HGIGYCSIGSTFLTLI
159	--	--	GIGYCSIGSTFLTLIG
160	--	--	IGYCSIGSTFLTLIGL
161	--	--	GYCSIGSTFLTLIGLA
162	--	--	YCSIGSTFLTLIGLAL
163	--	--	CSIGSTFLTLIGLALA
164	--	--	SIGSTFLTLIGLALAK
165	1	--	IGSTFLTLIGLALAKK
166	--	--	GSTFLTLIGLALAKKA
167	--	--	STFLTLIGLALAKKAA
168	1	--	TFLTLIGLALAKKAAF
169	--	--	FLTLIGLALAKKAAFD
170	--	--	LTLIGLALAKKAAFDT
171	--	--	TLIGLALAKKAAFDTL
172	--	--	LIGLALAKKAAFDTLN
173	--	--	IGLALAKKAAFDTLNV
174	--	--	GLALAKKAAFDTLNVT
175	--	--	LALAKKAAFDTLNVTF
176	--	--	ALAKKAAFDTLNVTFH
177	--	--	LAKKAAFDTLNVTFHG
178	--	--	AKKAAFDTLNVTFHGV
179	--	--	KKAAFDTLNVTFHGVS
180	--	--	KAAFDTLNVTFHGVSY
181	--	--	AAFDTLNVTFHGVSYS
182	--	--	AFDTLNVTFHGVSYSK
183	--	--	FDTLNVTFHGVSYSKC
184	--	--	DTLNVTFHGVSYSKCA
185	--	--	TLNVTFHGVSYSKCAS
186	--	--	LNVTFHGVSYSKCASS
187	--	--	NVTFHGVSYSKCASSI
188	--	--	VTFHGVSYSKCASSIS
189	--	--	TFHGVSYSKCASSISI
190	--	--	FHGVSYSKCASSISIF
191	--	--	HGVSYSKCASSISIFN
192	1	--	GVSYSKCASSISIFNM
193	1	--	VSYSKCASSISIFNML
194	1	--	SYSKCASSISIFNMLD
195	1	--	YSKCASSISIFNMLDG
196	--	--	SKCASSISIFNMLDGP
197	1	--	KCASSISIFNMLDGPS
198	1	--	CASSISIFNMLDGPSM
199	1	--	ASSISIFNMLDGPSMF
200	--	--	SSISIFNMLDGPSMFA
201	--	--	SISIFNMLDGPSMFAG
202	--	--	ISIFNMLDGPSMFAGG
203	--	--	SIFNMLDGPSMFAGGT
204	--	--	IFNMLDGPSMFAGGTA
205	--	--	FNMLDGPSMFAGGTAC
206	--	--	NMLDGPSMFAGGTACS
207	--	--	MLDGPSMFAGGTACSA
208	--	--	LDGPSMFAGGTACSAD
209	--	--	DGPSMFAGGTACSADL
210	--	--	GPSMFAGGTACSADLT
211	--	--	PSMFAGGTACSADLTG
212	1	--	SMFAGGTACSADLTGN
213	1	--	MFAGGTACSADLTGNA
214	--	--	FAGGTACSADLTGNAA
215	--	--	AGGTACSADLTGNAAF
216	--	--	GGTACSADLTGNAAFA
217	--	--	GTACSADLTGNAAFAA
218	--	--	TACSADLTGNAAFAAM
219	--	--	ACSADLTGNAAFAAMG
220	--	--	CSADLTGNAAFAAMGA
221	--	--	SADLTGNAAFAAMGAL
222	1	--	ADLTGNAAFAAMGALY
223	--	--	DLTGNAAFAAMGALYP
224	--	--	LTGNAAFAAMGALYPW
225	--	--	TGNAAFAAMGALYPWG
226	--	--	GNAAFAAMGALYPWGI
227	--	--	NAAFAAMGALYPWGIA
228	--	--	AAFAAMGALYPWGIAA
229	--	--	AFAAMGALYPWGIAAL
230	1	--	FAAMGALYPWGIAALV
231	1	--	AAMGALYPWGIAALVL
232	1	--	AMGALYPWGIAALVLL
233	--	--	MGALYPWGIAALVLLI
234	--	--	GALYPWGIAALVLLIL
235	--	--	ALYPWGIAALVLLILA
236	--	--	LYPWGIAALVLLILAI
237	--	--	YPWGIAALVLLILAII
238	--	--	PWGIAALVLLILAIIL
239	--	--	WGIAALVLLILAIILI
240	--	--	GIAALVLLILAIILII
241	1	--	IAALVLLILAIILIIL
242	1	--	AALVLLILAIILIILY
243	--	--	ALVLLILAIILIILYI
244	1	--	LVLLILAIILIILYIW
245	1	--	VLLILAIILIILYIWL
246	--	--	LLILAIILIILYIWLY
247	--	--	LILAIILIILYIWLYR
248	1	1	ILAIILIILYIWLYRR
249	1	--	LAIILIILYIWLYRRR
250	1	--	AIILIILYIWLYRRRK
251	1	--	IILIILYIWLYRRRKN
252	--	--	ILIILYIWLYRRRKNS
253	1	--	LIILYIWLYRRRKNSW
254	--	--	IILYIWLYRRRKNSWK
255	1	--	ILYIWLYRRRKNSWKH
256	1	--	LYIWLYRRRKNSWKHE
257	1	--	YIWLYRRRKNSWKHEC
258	--	--	IWLYRRRKNSWKHECK
259	1	--	WLYRRRKNSWKHECKK
260	--	--	LYRRRKNSWKHECKKH
261	1	--	YRRRKNSWKHECKKHL
262	--	--	RRRKNSWKHECKKHLC
263	--	--	RRKNSWKHECKKHLCR
264	--	--	RKNSWKHECKKHLCR
265	--	--	KNSWKHECKKHLCR
266	1	--	NSWKHECKKHLCR
267	1	--	SWKHECKKHLCR

## Sheet: PF3D7_0300400
POSITION	Adult vs. Pediatric	Pediatric - Pre vs. Peak	Peptide Sequence	Key:
1	--	--	ENYLNNDYNVSFIQNN	Cells with a "1" represent peptides that were not only serorecognized by a single population, but also had differentially increased seroreactivity in a given comparison.
2	--	--	NYLNNDYNVSFIQNNT
3	--	--	YLNNDYNVSFIQNNTK
4	--	--	LNNDYNVSFIQNNTKR
5	--	--	NNDYNVSFIQNNTKRT
6	--	--	NDYNVSFIQNNTKRTT
7	--	--	DYNVSFIQNNTKRTTI
8	--	--	YNVSFIQNNTKRTTIK
9	--	--	NVSFIQNNTKRTTIKS
10	--	--	VSFIQNNTKRTTIKSR
11	--	--	SFIQNNTKRTTIKSRL
12	--	--	FIQNNTKRTTIKSRLL
13	--	--	IQNNTKRTTIKSRLLA
14	--	--	QNNTKRTTIKSRLLAQ
15	--	--	NNTKRTTIKSRLLAQT
16	--	--	NTKRTTIKSRLLAQTQ
17	--	--	TKRTTIKSRLLAQTQI
18	--	--	KRTTIKSRLLAQTQIH
19	--	--	RTTIKSRLLAQTQIHN
20	--	--	TTIKSRLLAQTQIHNP
21	--	--	TIKSRLLAQTQIHNPH
22	--	--	IKSRLLAQTQIHNPHY
23	--	--	KSRLLAQTQIHNPHYH
24	--	1	SRLLAQTQIHNPHYHN
25	--	--	RLLAQTQIHNPHYHND
26	--	1	LLAQTQIHNPHYHNDP
27	--	1	LAQTQIHNPHYHNDPE
28	--	--	AQTQIHNPHYHNDPEL
29	--	--	QTQIHNPHYHNDPELK
30	--	--	TQIHNPHYHNDPELKE
31	--	--	QIHNPHYHNDPELKEI
32	--	--	IHNPHYHNDPELKEII
33	--	--	HNPHYHNDPELKEIID
34	--	--	NPHYHNDPELKEIIDK
35	--	--	PHYHNDPELKEIIDKM
36	--	--	HYHNDPELKEIIDKMN
37	--	--	YHNDPELKEIIDKMNE
38	--	--	HNDPELKEIIDKMNEE
39	--	--	NDPELKEIIDKMNEEA
40	--	--	DPELKEIIDKMNEEAI
41	--	--	PELKEIIDKMNEEAIK
42	--	--	ELKEIIDKMNEEAIKK
43	--	--	LKEIIDKMNEEAIKKY
44	--	--	KEIIDKMNEEAIKKYQ
45	--	--	EIIDKMNEEAIKKYQQ
46	--	--	IIDKMNEEAIKKYQQT
47	--	--	IDKMNEEAIKKYQQTH
48	--	--	DKMNEEAIKKYQQTHD
49	--	--	KMNEEAIKKYQQTHDP
50	--	--	MNEEAIKKYQQTHDPY
51	--	--	NEEAIKKYQQTHDPYE
52	--	--	EEAIKKYQQTHDPYEQ
53	--	--	EAIKKYQQTHDPYEQL
54	--	--	AIKKYQQTHDPYEQLK
55	--	--	IKKYQQTHDPYEQLKE
56	--	--	KKYQQTHDPYEQLKEV
57	--	--	KYQQTHDPYEQLKEVV
58	--	--	YQQTHDPYEQLKEVVE
59	--	--	QQTHDPYEQLKEVVEK
60	--	--	QTHDPYEQLKEVVEKN
61	--	--	THDPYEQLKEVVEKNG
62	--	--	HDPYEQLKEVVEKNGT
63	1	--	DPYEQLKEVVEKNGTK
64	1	--	PYEQLKEVVEKNGTKY
65	--	--	YEQLKEVVEKNGTKYS
66	--	--	EQLKEVVEKNGTKYSG
67	1	--	QLKEVVEKNGTKYSGG
68	1	--	LKEVVEKNGTKYSGGN
69	1	--	KEVVEKNGTKYSGGND
70	1	--	EVVEKNGTKYSGGNDA
71	1	--	VVEKNGTKYSGGNDAE
72	--	--	VEKNGTKYSGGNDAEP
73	1	--	EKNGTKYSGGNDAEPI
74	--	--	KNGTKYSGGNDAEPIS
75	--	--	NGTKYSGGNDAEPIST
76	--	--	GTKYSGGNDAEPISTL
77	--	--	TKYSGGNDAEPISTLE
78	--	--	KYSGGNDAEPISTLEK
79	--	--	YSGGNDAEPISTLEKE
80	--	--	SGGNDAEPISTLEKEL
81	--	--	GGNDAEPISTLEKELL
82	--	--	GNDAEPISTLEKELLE
83	--	--	NDAEPISTLEKELLET
84	1	--	DAEPISTLEKELLETY
85	--	--	AEPISTLEKELLETYE
86	--	--	EPISTLEKELLETYEE
87	--	--	PISTLEKELLETYEEI
88	--	--	ISTLEKELLETYEEIF
89	--	--	STLEKELLETYEEIFG
90	--	--	TLEKELLETYEEIFGN
91	1	--	LEKELLETYEEIFGNE
92	--	--	EKELLETYEEIFGNES
93	--	--	KELLETYEEIFGNESD
94	--	--	ELLETYEEIFGNESDM
95	--	1	LLETYEEIFGNESDML
96	--	1	LETYEEIFGNESDMLK
97	--	--	ETYEEIFGNESDMLKS
98	--	--	TYEEIFGNESDMLKSG
99	--	--	YEEIFGNESDMLKSGM
100	1	1	EEIFGNESDMLKSGMS
101	1	--	EIFGNESDMLKSGMSP
102	--	--	IFGNESDMLKSGMSPN
103	1	--	FGNESDMLKSGMSPNV
104	--	--	GNESDMLKSGMSPNVD
105	--	--	NESDMLKSGMSPNVDE
106	1	--	ESDMLKSGMSPNVDEK
107	--	--	SDMLKSGMSPNVDEKS
108	--	--	DMLKSGMSPNVDEKSS
109	1	--	MLKSGMSPNVDEKSST
110	--	--	LKSGMSPNVDEKSSTF
111	--	--	KSGMSPNVDEKSSTFE
112	--	--	SGMSPNVDEKSSTFEC
113	--	--	GMSPNVDEKSSTFECT
114	--	--	MSPNVDEKSSTFECTD
115	--	--	SPNVDEKSSTFECTDI
116	--	--	PNVDEKSSTFECTDIN
117	--	--	NVDEKSSTFECTDING
118	1	--	VDEKSSTFECTDINGV
119	1	--	DEKSSTFECTDINGVK
120	--	--	EKSSTFECTDINGVKL
121	--	--	KSSTFECTDINGVKLA
122	1	--	SSTFECTDINGVKLAK
123	--	--	STFECTDINGVKLAKT
124	1	--	TFECTDINGVKLAKTK
125	1	--	FECTDINGVKLAKTKG
126	1	--	ECTDINGVKLAKTKGR
127	1	--	CTDINGVKLAKTKGRD
128	1	--	TDINGVKLAKTKGRDK
129	1	--	DINGVKLAKTKGRDKY
130	--	--	INGVKLAKTKGRDKYL
131	--	--	NGVKLAKTKGRDKYLK
132	--	--	GVKLAKTKGRDKYLKH
133	--	--	VKLAKTKGRDKYLKHL
134	--	--	KLAKTKGRDKYLKHLK
135	--	--	LAKTKGRDKYLKHLKG
136	--	--	AKTKGRDKYLKHLKGR
137	--	--	KTKGRDKYLKHLKGRC
138	--	--	TKGRDKYLKHLKGRCT
139	--	--	KGRDKYLKHLKGRCTR
140	--	--	GRDKYLKHLKGRCTRG
141	1	--	RDKYLKHLKGRCTRGI
142	--	--	DKYLKHLKGRCTRGIY
143	1	--	KYLKHLKGRCTRGIYF
144	--	--	YLKHLKGRCTRGIYFC
145	--	--	LKHLKGRCTRGIYFCS
146	--	--	KHLKGRCTRGIYFCSL
147	--	--	HLKGRCTRGIYFCSLG
148	1	--	LKGRCTRGIYFCSLGS
149	--	--	KGRCTRGIYFCSLGSV
150	--	--	GRCTRGIYFCSLGSVI
151	1	--	RCTRGIYFCSLGSVIL
152	--	--	CTRGIYFCSLGSVILT
153	1	--	TRGIYFCSLGSVILTY
154	--	--	RGIYFCSLGSVILTYI
155	--	--	GIYFCSLGSVILTYIG
156	--	--	IYFCSLGSVILTYIGT
157	--	--	YFCSLGSVILTYIGTT
158	--	--	FCSLGSVILTYIGTTA
159	--	--	CSLGSVILTYIGTTAA
160	1	--	SLGSVILTYIGTTAAK
161	1	--	LGSVILTYIGTTAAKG
162	1	--	GSVILTYIGTTAAKGA
163	--	--	SVILTYIGTTAAKGAA
164	--	--	VILTYIGTTAAKGAAI
165	1	--	ILTYIGTTAAKGAAIS
166	1	--	LTYIGTTAAKGAAIST
167	1	--	TYIGTTAAKGAAISTA
168	1	--	YIGTTAAKGAAISTAG
169	--	--	IGTTAAKGAAISTAGA
170	1	--	GTTAAKGAAISTAGAG
171	1	--	TTAAKGAAISTAGAGS
172	1	--	TAAKGAAISTAGAGSK
173	1	--	AAKGAAISTAGAGSKN
174	1	--	AKGAAISTAGAGSKNC
175	1	--	KGAAISTAGAGSKNCI
176	--	--	GAAISTAGAGSKNCIY
177	1	--	AAISTAGAGSKNCIYA
178	1	--	AISTAGAGSKNCIYAI
179	1	--	ISTAGAGSKNCIYAIS
180	1	--	STAGAGSKNCIYAISI
181	1	--	TAGAGSKNCIYAISIF
182	--	--	AGAGSKNCIYAISIFH
183	1	--	GAGSKNCIYAISIFHM
184	--	--	AGSKNCIYAISIFHML
185	--	--	GSKNCIYAISIFHMLN
186	--	--	SKNCIYAISIFHMLNH
187	1	--	KNCIYAISIFHMLNHK
188	--	--	NCIYAISIFHMLNHKS
189	1	--	CIYAISIFHMLNHKSM
190	1	--	IYAISIFHMLNHKSMS
191	1	--	YAISIFHMLNHKSMSS
192	--	--	AISIFHMLNHKSMSSA
193	1	--	ISIFHMLNHKSMSSAL
194	--	--	SIFHMLNHKSMSSALT
195	--	--	IFHMLNHKSMSSALTA
196	--	--	FHMLNHKSMSSALTAL
197	--	--	HMLNHKSMSSALTALG
198	--	--	MLNHKSMSSALTALGT
199	--	--	LNHKSMSSALTALGTV
200	--	--	NHKSMSSALTALGTVG
201	--	--	HKSMSSALTALGTVGC
202	--	--	KSMSSALTALGTVGCA
203	--	--	SMSSALTALGTVGCAA
204	--	--	MSSALTALGTVGCAAD
205	--	--	SSALTALGTVGCAADY
206	--	--	SALTALGTVGCAADYA
207	--	--	ALTALGTVGCAADYAS
208	--	--	LTALGTVGCAADYASG
209	--	--	TALGTVGCAADYASGA
210	--	--	ALGTVGCAADYASGAT
211	1	--	LGTVGCAADYASGATS
212	--	--	GTVGCAADYASGATSA
213	--	--	TVGCAADYASGATSAS
214	--	--	VGCAADYASGATSASA
215	--	--	GCAADYASGATSASAI
216	1	--	CAADYASGATSASAIF
217	1	--	AADYASGATSASAIFL
218	--	--	ADYASGATSASAIFLP
219	--	--	DYASGATSASAIFLPC
220	--	--	YASGATSASAIFLPCG
221	--	--	ASGATSASAIFLPCGI
222	--	--	SGATSASAIFLPCGIA
223	--	--	GATSASAIFLPCGIAA
224	--	--	ATSASAIFLPCGIAAL
225	--	--	TSASAIFLPCGIAALV
226	--	--	SASAIFLPCGIAALVL
227	--	--	ASAIFLPCGIAALVLL
228	--	--	SAIFLPCGIAALVLLI
229	1	--	AIFLPCGIAALVLLIL
230	--	--	IFLPCGIAALVLLILT
231	--	--	FLPCGIAALVLLILTV
232	--	--	LPCGIAALVLLILTVL
233	--	--	PCGIAALVLLILTVLL
234	--	--	CGIAALVLLILTVLLI
235	--	--	GIAALVLLILTVLLII
236	--	--	IAALVLLILTVLLIIL
237	--	--	AALVLLILTVLLIILY
238	--	--	ALVLLILTVLLIILYI
239	--	--	LVLLILTVLLIILYIW
240	1	--	VLLILTVLLIILYIWL
241	--	--	LLILTVLLIILYIWLY
242	1	--	LILTVLLIILYIWLYR
243	--	--	ILTVLLIILYIWLYRR
244	--	--	LTVLLIILYIWLYRRR
245	1	--	TVLLIILYIWLYRRRK
246	--	--	VLLIILYIWLYRRRKR
247	--	--	LLIILYIWLYRRRKRS
248	1	--	LIILYIWLYRRRKRSW
249	--	--	IILYIWLYRRRKRSWK
250	--	--	ILYIWLYRRRKRSWKH
251	--	--	LYIWLYRRRKRSWKHE
252	--	--	YIWLYRRRKRSWKHEC
253	--	--	IWLYRRRKRSWKHECK
254	--	1	WLYRRRKRSWKHECKK
255	1	--	LYRRRKRSWKHECKKH
256	--	--	YRRRKRSWKHECKKHL
257	--	--	RRRKRSWKHECKKHLC
258	--	--	RRKRSWKHECKKHLCK
259	--	--	RKRSWKHECKKHLCK
260	--	--	KRSWKHECKKHLCK
261	--	--	RSWKHECKKHLCK
262	1	--	SWKHECKKHLCK

## Sheet: PF3D7_0832000
POSITION	Adult vs. Pediatric	Pediatric - Pre vs. Peak	Peptide Sequence	Key:
1	--	--	INCQNTLPNKTLINNY	Cells with a "1" represent peptides that were not only serorecognized by a single population, but also had differentially increased seroreactivity in a given comparison.
2	--	--	NCQNTLPNKTLINNYT
3	--	--	CQNTLPNKTLINNYTQ
4	--	--	QNTLPNKTLINNYTQR
5	--	--	NTLPNKTLINNYTQRK
6	--	--	TLPNKTLINNYTQRKT
7	--	--	LPNKTLINNYTQRKTL
8	1	--	PNKTLINNYTQRKTLK
9	--	--	NKTLINNYTQRKTLKS
10	1	--	KTLINNYTQRKTLKSR
11	1	--	TLINNYTQRKTLKSRC
12	--	--	LINNYTQRKTLKSRCL
13	--	--	INNYTQRKTLKSRCLA
14	--	--	NNYTQRKTLKSRCLAE
15	1	--	NYTQRKTLKSRCLAEL
16	--	--	YTQRKTLKSRCLAELE
17	1	--	TQRKTLKSRCLAELEN
18	--	--	QRKTLKSRCLAELENS
19	--	--	RKTLKSRCLAELENSY
20	--	--	KTLKSRCLAELENSYN
21	--	--	TLKSRCLAELENSYNT
22	--	--	LKSRCLAELENSYNTH
23	--	--	KSRCLAELENSYNTHC
24	--	--	SRCLAELENSYNTHCH
25	--	--	RCLAELENSYNTHCHN
26	--	--	CLAELENSYNTHCHND
27	--	--	LAELENSYNTHCHNDP
28	--	1	AELENSYNTHCHNDPE
29	--	--	ELENSYNTHCHNDPEL
30	--	--	LENSYNTHCHNDPELK
31	1	1	ENSYNTHCHNDPELKK
32	--	--	NSYNTHCHNDPELKKI
33	--	--	SYNTHCHNDPELKKII
34	--	--	YNTHCHNDPELKKIID
35	--	--	NTHCHNDPELKKIIDQ
36	--	--	THCHNDPELKKIIDQL
37	--	--	HCHNDPELKKIIDQLN
38	--	--	CHNDPELKKIIDQLNQ
39	--	--	HNDPELKKIIDQLNQG
40	--	--	NDPELKKIIDQLNQGE
41	--	--	DPELKKIIDQLNQGEL
42	--	--	PELKKIIDQLNQGELN
43	--	--	ELKKIIDQLNQGELNT
44	--	--	LKKIIDQLNQGELNTY
45	--	--	KKIIDQLNQGELNTYQ
46	--	--	KIIDQLNQGELNTYQQ
47	1	--	IIDQLNQGELNTYQQS
48	--	--	IDQLNQGELNTYQQSN
49	1	--	DQLNQGELNTYQQSND
50	1	--	QLNQGELNTYQQSNDT
51	1	--	LNQGELNTYQQSNDTC
52	--	--	NQGELNTYQQSNDTCN
53	1	--	QGELNTYQQSNDTCNQ
54	1	1	GELNTYQQSNDTCNQL
55	--	--	ELNTYQQSNDTCNQLH
56	1	--	LNTYQQSNDTCNQLHE
57	1	--	NTYQQSNDTCNQLHEL
58	1	--	TYQQSNDTCNQLHELL
59	1	--	YQQSNDTCNQLHELLE
60	--	--	QQSNDTCNQLHELLEK
61	--	--	QSNDTCNQLHELLEKN
62	--	--	SNDTCNQLHELLEKNE
63	--	--	NDTCNQLHELLEKNET
64	--	--	DTCNQLHELLEKNETK
65	--	--	TCNQLHELLEKNETKT
66	1	--	CNQLHELLEKNETKTK
67	1	--	NQLHELLEKNETKTKS
68	1	--	QLHELLEKNETKTKSR
69	--	--	LHELLEKNETKTKSRN
70	1	--	HELLEKNETKTKSRNS
71	--	--	ELLEKNETKTKSRNSE
72	--	--	LLEKNETKTKSRNSEQ
73	--	--	LEKNETKTKSRNSEQV
74	--	--	EKNETKTKSRNSEQVL
75	--	--	KNETKTKSRNSEQVLS
76	--	--	NETKTKSRNSEQVLSK
77	--	--	ETKTKSRNSEQVLSKI
78	--	--	TKTKSRNSEQVLSKIE
79	--	--	KTKSRNSEQVLSKIEK
80	--	--	TKSRNSEQVLSKIEKK
81	--	--	KSRNSEQVLSKIEKKF
82	1	--	SRNSEQVLSKIEKKFL
83	--	--	RNSEQVLSKIEKKFLK
84	1	--	NSEQVLSKIEKKFLKT
85	1	--	SEQVLSKIEKKFLKTY
86	--	--	EQVLSKIEKKFLKTYE
87	--	--	QVLSKIEKKFLKTYEK
88	1	--	VLSKIEKKFLKTYEKF
89	--	--	LSKIEKKFLKTYEKFL
90	--	--	SKIEKKFLKTYEKFLT
91	--	--	KIEKKFLKTYEKFLTD
92	1	--	IEKKFLKTYEKFLTDK
93	1	--	EKKFLKTYEKFLTDKN
94	--	--	KKFLKTYEKFLTDKNR
95	1	--	KFLKTYEKFLTDKNRI
96	--	--	FLKTYEKFLTDKNRIM
97	1	--	LKTYEKFLTDKNRIMI
98	1	--	KTYEKFLTDKNRIMII
99	--	--	TYEKFLTDKNRIMIIS
100	--	--	YEKFLTDKNRIMIISD
101	--	--	EKFLTDKNRIMIISDI
102	--	--	KFLTDKNRIMIISDIY
103	--	--	FLTDKNRIMIISDIYT
104	--	--	LTDKNRIMIISDIYTN
105	1	--	TDKNRIMIISDIYTNE
106	--	--	DKNRIMIISDIYTNEY
107	--	--	KNRIMIISDIYTNEYY
108	--	--	NRIMIISDIYTNEYYK
109	--	--	RIMIISDIYTNEYYKS
110	--	--	IMIISDIYTNEYYKSN
111	--	--	MIISDIYTNEYYKSND
112	--	--	IISDIYTNEYYKSNDK
113	--	--	ISDIYTNEYYKSNDKN
114	--	--	SDIYTNEYYKSNDKNN
115	1	--	DIYTNEYYKSNDKNNK
116	--	--	IYTNEYYKSNDKNNKS
117	1	--	YTNEYYKSNDKNNKSC
118	1	--	TNEYYKSNDKNNKSCE
119	--	--	NEYYKSNDKNNKSCEC
120	1	--	EYYKSNDKNNKSCECA
121	1	--	YYKSNDKNNKSCECAN
122	--	--	YKSNDKNNKSCECANN
123	1	--	KSNDKNNKSCECANNK
124	1	--	SNDKNNKSCECANNKK
125	--	--	NDKNNKSCECANNKKS
126	1	--	DKNNKSCECANNKKSS
127	--	--	KNNKSCECANNKKSSN
128	--	--	NNKSCECANNKKSSNK
129	1	--	NKSCECANNKKSSNKL
130	1	--	KSCECANNKKSSNKLS
131	1	--	SCECANNKKSSNKLSL
132	--	--	CECANNKKSSNKLSLS
133	--	--	ECANNKKSSNKLSLSN
134	--	--	CANNKKSSNKLSLSNK
135	--	--	ANNKKSSNKLSLSNKV
136	--	--	NNKKSSNKLSLSNKVN
137	--	--	NKKSSNKLSLSNKVND
138	--	--	KKSSNKLSLSNKVNDN
139	--	--	KSSNKLSLSNKVNDNY
140	1	--	SSNKLSLSNKVNDNYL
141	1	--	SNKLSLSNKVNDNYLD
142	1	--	NKLSLSNKVNDNYLDN
143	1	--	KLSLSNKVNDNYLDNL
144	--	--	LSLSNKVNDNYLDNLK
145	1	1	SLSNKVNDNYLDNLKT
146	1	1	LSNKVNDNYLDNLKTR
147	1	--	SNKVNDNYLDNLKTRC
148	1	--	NKVNDNYLDNLKTRCV
149	1	--	KVNDNYLDNLKTRCVG
150	1	--	VNDNYLDNLKTRCVGS
151	--	--	NDNYLDNLKTRCVGSV
152	--	--	DNYLDNLKTRCVGSVG
153	--	--	NYLDNLKTRCVGSVGA
154	--	--	YLDNLKTRCVGSVGAC
155	--	--	LDNLKTRCVGSVGACA
156	--	--	DNLKTRCVGSVGACAL
157	--	--	NLKTRCVGSVGACALS
158	--	--	LKTRCVGSVGACALSS
159	--	--	KTRCVGSVGACALSSA
160	--	--	TRCVGSVGACALSSAA
161	--	--	RCVGSVGACALSSAAT
162	1	--	CVGSVGACALSSAATE
163	--	--	VGSVGACALSSAATEF
164	--	--	GSVGACALSSAATEFA
165	--	--	SVGACALSSAATEFAG
166	--	--	VGACALSSAATEFAGN
167	--	--	GACALSSAATEFAGNV
168	--	--	ACALSSAATEFAGNVA
169	--	--	CALSSAATEFAGNVAA
170	--	--	ALSSAATEFAGNVAAA
171	--	--	LSSAATEFAGNVAAAS
172	--	--	SSAATEFAGNVAAASA
173	1	--	SAATEFAGNVAAASAV
174	--	--	AATEFAGNVAAASAVK
175	1	--	ATEFAGNVAAASAVKS
176	1	--	TEFAGNVAAASAVKSF
177	1	--	EFAGNVAAASAVKSFI
178	1	--	FAGNVAAASAVKSFIQ
179	--	--	AGNVAAASAVKSFIQG
180	--	--	GNVAAASAVKSFIQGA
181	--	--	NVAAASAVKSFIQGAI
182	--	--	VAAASAVKSFIQGAIS
183	--	--	AAASAVKSFIQGAISK
184	--	--	AASAVKSFIQGAISKT
185	--	--	ASAVKSFIQGAISKTF
186	1	--	SAVKSFIQGAISKTFI
187	--	--	AVKSFIQGAISKTFIS
188	--	--	VKSFIQGAISKTFISK
189	--	--	KSFIQGAISKTFISKV
190	1	1	SFIQGAISKTFISKVY
191	--	--	FIQGAISKTFISKVYE
192	--	--	IQGAISKTFISKVYEA
193	--	--	QGAISKTFISKVYEAL
194	--	--	GAISKTFISKVYEALA
195	--	--	AISKTFISKVYEALAG
196	--	--	ISKTFISKVYEALAGI
197	--	--	SKTFISKVYEALAGIN
198	--	--	KTFISKVYEALAGINL
199	--	--	TFISKVYEALAGINLL
200	1	--	FISKVYEALAGINLLS
201	1	--	ISKVYEALAGINLLSE
202	--	--	SKVYEALAGINLLSES
203	--	--	KVYEALAGINLLSESN
204	--	--	VYEALAGINLLSESNI
205	--	--	YEALAGINLLSESNIV
206	1	--	EALAGINLLSESNIVS
207	--	--	ALAGINLLSESNIVSA
208	1	--	LAGINLLSESNIVSAT
209	1	--	AGINLLSESNIVSATS
210	--	--	GINLLSESNIVSATSS
211	--	--	INLLSESNIVSATSSI
212	1	--	NLLSESNIVSATSSIS
213	--	--	LLSESNIVSATSSISA
214	--	--	LSESNIVSATSSISAF
215	1	--	SESNIVSATSSISAFS
216	--	--	ESNIVSATSSISAFSA
217	--	--	SNIVSATSSISAFSAP
218	--	--	NIVSATSSISAFSAPE
219	--	--	IVSATSSISAFSAPES
220	--	--	VSATSSISAFSAPESF
221	1	--	SATSSISAFSAPESFF
222	1	--	ATSSISAFSAPESFFA
223	--	--	TSSISAFSAPESFFAA
224	1	--	SSISAFSAPESFFAAS
225	1	--	SISAFSAPESFFAASF
226	--	--	ISAFSAPESFFAASFA
227	--	--	SAFSAPESFFAASFAN
228	--	--	AFSAPESFFAASFANS
229	--	--	FSAPESFFAASFANSA
230	--	--	SAPESFFAASFANSAF
231	--	--	APESFFAASFANSAFF
232	--	--	PESFFAASFANSAFFS
233	--	--	ESFFAASFANSAFFSY
234	--	--	SFFAASFANSAFFSYG
235	--	--	FFAASFANSAFFSYGI
236	--	--	FAASFANSAFFSYGIS
237	--	--	AASFANSAFFSYGISA
238	--	--	ASFANSAFFSYGISAV
239	1	--	SFANSAFFSYGISAVF
240	--	--	FANSAFFSYGISAVFL
241	1	--	ANSAFFSYGISAVFLI
242	--	--	NSAFFSYGISAVFLIL
243	--	--	SAFFSYGISAVFLILI
244	--	--	AFFSYGISAVFLILIS
245	--	--	FFSYGISAVFLILISV
246	--	--	FSYGISAVFLILISVI
247	--	--	SYGISAVFLILISVIF
248	--	--	YGISAVFLILISVIFV
249	1	--	GISAVFLILISVIFVL
250	--	--	ISAVFLILISVIFVLL
251	1	--	SAVFLILISVIFVLLY
252	1	--	AVFLILISVIFVLLYI
253	1	--	VFLILISVIFVLLYIW
254	1	--	FLILISVIFVLLYIWM
255	--	--	LILISVIFVLLYIWMR
256	--	--	ILISVIFVLLYIWMRK
257	1	--	LISVIFVLLYIWMRKR
258	--	--	ISVIFVLLYIWMRKRR
259	1	--	SVIFVLLYIWMRKRRK
260	--	--	VIFVLLYIWMRKRRKR
261	--	--	IFVLLYIWMRKRRKRS
262	--	--	FVLLYIWMRKRRKRSW
263	1	--	VLLYIWMRKRRKRSWK
264	--	--	LLYIWMRKRRKRSWKH
265	--	--	LYIWMRKRRKRSWKHE
266	1	--	YIWMRKRRKRSWKHEY
267	1	--	IWMRKRRKRSWKHEYK
268	--	--	WMRKRRKRSWKHEYKK
269	1	--	MRKRRKRSWKHEYKKH
270	1	--	RKRRKRSWKHEYKKHL
271	--	--	KRRKRSWKHEYKKHLC
272	--	--	RRKRSWKHEYKKHLCT
273	1	--	RKRSWKHEYKKHLCT
274	--	--	KRSWKHEYKKHLCT
275	--	--	RSWKHEYKKHLCT
276	--	--	SWKHEYKKHLCT

## Sheet: PF3D7_1254100
POSITION	Adult vs. Pediatric	Pediatric - Pre vs. Peak	Peptide Sequence	Key:
1	--	--	ENYLNNHYNVSLIQNK	Cells with a "1" represent peptides that were not only serorecognized by a single population, but also had differentially increased seroreactivity in a given comparison.
2	--	--	NYLNNHYNVSLIQNKT
3	1	--	YLNNHYNVSLIQNKTK
4	--	--	LNNHYNVSLIQNKTKR
5	--	--	NNHYNVSLIQNKTKRA
6	--	--	NHYNVSLIQNKTKRAT
7	1	--	HYNVSLIQNKTKRATI
8	1	--	YNVSLIQNKTKRATIN
9	--	--	NVSLIQNKTKRATINS
10	1	--	VSLIQNKTKRATINSR
11	--	--	SLIQNKTKRATINSRL
12	1	--	LIQNKTKRATINSRLL
13	--	--	IQNKTKRATINSRLLA
14	--	--	QNKTKRATINSRLLAQ
15	--	--	NKTKRATINSRLLAQT
16	--	--	KTKRATINSRLLAQTK
17	--	--	TKRATINSRLLAQTKN
18	--	--	KRATINSRLLAQTKNH
19	--	--	RATINSRLLAQTKNHN
20	--	--	ATINSRLLAQTKNHNP
21	--	--	TINSRLLAQTKNHNPH
22	--	--	INSRLLAQTKNHNPHY
23	--	--	NSRLLAQTKNHNPHYH
24	--	--	SRLLAQTKNHNPHYHN
25	--	--	RLLAQTKNHNPHYHND
26	--	--	LLAQTKNHNPHYHNDP
27	--	--	LAQTKNHNPHYHNDPE
28	--	--	AQTKNHNPHYHNDPEL
29	--	--	QTKNHNPHYHNDPELK
30	--	--	TKNHNPHYHNDPELKE
31	--	--	KNHNPHYHNDPELKEI
32	--	--	NHNPHYHNDPELKEII
33	--	--	HNPHYHNDPELKEIID
34	--	--	NPHYHNDPELKEIIDK
35	--	--	PHYHNDPELKEIIDKL
36	--	--	HYHNDPELKEIIDKLN
37	--	--	YHNDPELKEIIDKLNE
38	--	--	HNDPELKEIIDKLNEE
39	--	--	NDPELKEIIDKLNEEA
40	--	--	DPELKEIIDKLNEEAI
41	--	--	PELKEIIDKLNEEAIK
42	--	--	ELKEIIDKLNEEAIKK
43	--	--	LKEIIDKLNEEAIKKY
44	--	--	KEIIDKLNEEAIKKYQ
45	--	--	EIIDKLNEEAIKKYQQ
46	--	--	IIDKLNEEAIKKYQQT
47	--	--	IDKLNEEAIKKYQQTH
48	--	--	DKLNEEAIKKYQQTHD
49	--	--	KLNEEAIKKYQQTHDP
50	--	--	LNEEAIKKYQQTHDPY
51	--	--	NEEAIKKYQQTHDPYE
52	--	--	EEAIKKYQQTHDPYEQ
53	--	--	EAIKKYQQTHDPYEQL
54	--	--	AIKKYQQTHDPYEQLK
55	--	--	IKKYQQTHDPYEQLKD
56	--	--	KKYQQTHDPYEQLKDV
57	--	--	KYQQTHDPYEQLKDVV
58	--	--	YQQTHDPYEQLKDVVE
59	--	1	QQTHDPYEQLKDVVEK
60	--	1	QTHDPYEQLKDVVEKN
61	1	1	THDPYEQLKDVVEKNG
62	--	1	HDPYEQLKDVVEKNGT
63	--	--	DPYEQLKDVVEKNGTK
64	--	--	PYEQLKDVVEKNGTKY
65	--	--	YEQLKDVVEKNGTKYT
66	--	--	EQLKDVVEKNGTKYTG
67	--	--	QLKDVVEKNGTKYTGG
68	--	--	LKDVVEKNGTKYTGGN
69	--	--	KDVVEKNGTKYTGGND
70	--	--	DVVEKNGTKYTGGNDA
71	--	--	VVEKNGTKYTGGNDAE
72	--	--	VEKNGTKYTGGNDAEP
73	--	--	EKNGTKYTGGNDAEPR
74	1	--	KNGTKYTGGNDAEPRS
75	--	--	NGTKYTGGNDAEPRST
76	--	--	GTKYTGGNDAEPRSTL
77	--	--	TKYTGGNDAEPRSTLE
78	1	--	KYTGGNDAEPRSTLEK
79	--	--	YTGGNDAEPRSTLEKE
80	1	--	TGGNDAEPRSTLEKEL
81	1	--	GGNDAEPRSTLEKELL
82	--	--	GNDAEPRSTLEKELLE
83	--	--	NDAEPRSTLEKELLET
84	--	--	DAEPRSTLEKELLETY
85	--	--	AEPRSTLEKELLETYE
86	--	--	EPRSTLEKELLETYEE
87	--	--	PRSTLEKELLETYEEM
88	--	--	RSTLEKELLETYEEMF
89	--	--	STLEKELLETYEEMFG
90	--	--	TLEKELLETYEEMFGD
91	--	--	LEKELLETYEEMFGDE
92	--	--	EKELLETYEEMFGDEC
93	--	--	KELLETYEEMFGDECH
94	--	--	ELLETYEEMFGDECHM
95	--	--	LLETYEEMFGDECHML
96	--	--	LETYEEMFGDECHMLK
97	--	--	ETYEEMFGDECHMLKS
98	--	--	TYEEMFGDECHMLKSG
99	1	--	YEEMFGDECHMLKSGK
100	--	--	EEMFGDECHMLKSGKY
101	--	--	EMFGDECHMLKSGKYQ
102	--	--	MFGDECHMLKSGKYQN
103	--	--	FGDECHMLKSGKYQNV
104	--	--	GDECHMLKSGKYQNVD
105	--	--	DECHMLKSGKYQNVDE
106	--	1	ECHMLKSGKYQNVDEK
107	--	--	CHMLKSGKYQNVDEKS
108	--	--	HMLKSGKYQNVDEKSS
109	--	--	MLKSGKYQNVDEKSST
110	--	--	LKSGKYQNVDEKSSTC
111	--	--	KSGKYQNVDEKSSTCE
112	--	--	SGKYQNVDEKSSTCEC
113	--	--	GKYQNVDEKSSTCECT
114	--	--	KYQNVDEKSSTCECTD
115	--	--	YQNVDEKSSTCECTDI
116	--	--	QNVDEKSSTCECTDIN
117	--	--	NVDEKSSTCECTDING
118	--	--	VDEKSSTCECTDINGG
119	1	--	DEKSSTCECTDINGGK
120	--	--	EKSSTCECTDINGGKL
121	--	--	KSSTCECTDINGGKLS
122	1	--	SSTCECTDINGGKLSK
123	--	--	STCECTDINGGKLSKT
124	--	--	TCECTDINGGKLSKTK
125	1	--	CECTDINGGKLSKTKG
126	1	--	ECTDINGGKLSKTKGR
127	1	--	CTDINGGKLSKTKGRD
128	1	--	TDINGGKLSKTKGRDK
129	1	--	DINGGKLSKTKGRDKY
130	1	--	INGGKLSKTKGRDKYL
131	1	--	NGGKLSKTKGRDKYLK
132	--	--	GGKLSKTKGRDKYLKK
133	1	--	GKLSKTKGRDKYLKKL
134	--	--	KLSKTKGRDKYLKKLK
135	1	--	LSKTKGRDKYLKKLKH
136	--	--	SKTKGRDKYLKKLKHR
137	--	--	KTKGRDKYLKKLKHRC
138	1	--	TKGRDKYLKKLKHRCI
139	--	--	KGRDKYLKKLKHRCIG
140	1	--	GRDKYLKKLKHRCIGG
141	1	--	RDKYLKKLKHRCIGGI
142	--	--	DKYLKKLKHRCIGGIC
143	1	--	KYLKKLKHRCIGGICS
144	1	--	YLKKLKHRCIGGICSC
145	1	--	LKKLKHRCIGGICSCS
146	--	--	KKLKHRCIGGICSCSV
147	--	--	KLKHRCIGGICSCSVG
148	--	--	LKHRCIGGICSCSVGS
149	1	--	KHRCIGGICSCSVGSF
150	--	--	HRCIGGICSCSVGSFL
151	--	--	RCIGGICSCSVGSFLL
152	--	--	CIGGICSCSVGSFLLT
153	1	--	IGGICSCSVGSFLLTM
154	--	--	GGICSCSVGSFLLTMF
155	--	--	GICSCSVGSFLLTMFG
156	--	--	ICSCSVGSFLLTMFGL
157	--	--	CSCSVGSFLLTMFGLH
158	--	--	SCSVGSFLLTMFGLHA
159	--	--	CSVGSFLLTMFGLHAA
160	--	--	SVGSFLLTMFGLHAAK
161	1	--	VGSFLLTMFGLHAAKA
162	--	--	GSFLLTMFGLHAAKAA
163	--	--	SFLLTMFGLHAAKAAA
164	1	--	FLLTMFGLHAAKAAAL
165	1	--	LLTMFGLHAAKAAALA
166	1	--	LTMFGLHAAKAAALAE
167	1	--	TMFGLHAAKAAALAEF
168	1	--	MFGLHAAKAAALAEFT
169	1	--	FGLHAAKAAALAEFTK
170	--	--	GLHAAKAAALAEFTKY
171	--	--	LHAAKAAALAEFTKYG
172	--	--	HAAKAAALAEFTKYGT
173	--	--	AAKAAALAEFTKYGTT
174	1	--	AKAAALAEFTKYGTTY
175	1	--	KAAALAEFTKYGTTYS
176	--	--	AAALAEFTKYGTTYSA
177	--	--	AALAEFTKYGTTYSAC
178	--	--	ALAEFTKYGTTYSACK
179	1	--	LAEFTKYGTTYSACKS
180	1	--	AEFTKYGTTYSACKSS
181	--	--	EFTKYGTTYSACKSSI
182	1	--	FTKYGTTYSACKSSIT
183	--	--	TKYGTTYSACKSSITI
184	--	--	KYGTTYSACKSSITIY
185	1	--	YGTTYSACKSSITIYS
186	--	--	GTTYSACKSSITIYSM
187	--	--	TTYSACKSSITIYSML
188	1	--	TYSACKSSITIYSMLS
189	1	--	YSACKSSITIYSMLSS
190	--	--	SACKSSITIYSMLSSD
191	1	--	ACKSSITIYSMLSSDS
192	1	--	CKSSITIYSMLSSDSM
193	--	--	KSSITIYSMLSSDSMI
194	--	--	SSITIYSMLSSDSMIA
195	--	--	SITIYSMLSSDSMIAG
196	--	--	ITIYSMLSSDSMIAGS
197	--	--	TIYSMLSSDSMIAGST
198	--	--	IYSMLSSDSMIAGSTA
199	--	--	YSMLSSDSMIAGSTAC
200	--	--	SMLSSDSMIAGSTACF
201	--	--	MLSSDSMIAGSTACFT
202	--	--	LSSDSMIAGSTACFTD
203	--	--	SSDSMIAGSTACFTDL
204	1	--	SDSMIAGSTACFTDLT
205	--	--	DSMIAGSTACFTDLTV
206	--	--	SMIAGSTACFTDLTVP
207	--	--	MIAGSTACFTDLTVPA
208	--	--	IAGSTACFTDLTVPAA
209	--	--	AGSTACFTDLTVPAAT
210	--	--	GSTACFTDLTVPAATS
211	--	--	STACFTDLTVPAATSA
212	--	--	TACFTDLTVPAATSAG
213	--	--	ACFTDLTVPAATSAGA
214	--	--	CFTDLTVPAATSAGAI
215	--	--	FTDLTVPAATSAGAIF
216	--	--	TDLTVPAATSAGAIFD
217	--	--	DLTVPAATSAGAIFDP
218	--	--	LTVPAATSAGAIFDPC
219	--	--	TVPAATSAGAIFDPCG
220	--	--	VPAATSAGAIFDPCGI
221	--	--	PAATSAGAIFDPCGIT
222	1	--	AATSAGAIFDPCGITA
223	--	--	ATSAGAIFDPCGITAL
224	--	--	TSAGAIFDPCGITALV
225	--	--	SAGAIFDPCGITALVL
226	--	--	AGAIFDPCGITALVLL
227	--	--	GAIFDPCGITALVLLI
228	1	--	AIFDPCGITALVLLIL
229	--	--	IFDPCGITALVLLILA
230	--	--	FDPCGITALVLLILAV
231	--	--	DPCGITALVLLILAVI
232	--	--	PCGITALVLLILAVIL
233	1	--	CGITALVLLILAVILI
234	--	--	GITALVLLILAVILII
235	--	--	ITALVLLILAVILIIL
236	--	--	TALVLLILAVILIILY
237	1	--	ALVLLILAVILIILYI
238	--	--	LVLLILAVILIILYIW
239	--	--	VLLILAVILIILYIWL
240	--	--	LLILAVILIILYIWLY
241	1	--	LILAVILIILYIWLYR
242	--	--	ILAVILIILYIWLYRR
243	1	--	LAVILIILYIWLYRRR
244	1	--	AVILIILYIWLYRRRK
245	1	--	VILIILYIWLYRRRKN
246	--	--	ILIILYIWLYRRRKNS
247	1	--	LIILYIWLYRRRKNSW
248	--	--	IILYIWLYRRRKNSWK
249	1	--	ILYIWLYRRRKNSWKH
250	1	--	LYIWLYRRRKNSWKHE
251	--	--	YIWLYRRRKNSWKHEC
252	--	--	IWLYRRRKNSWKHECK
253	1	--	WLYRRRKNSWKHECKK
254	--	--	LYRRRKNSWKHECKKH
255	1	--	YRRRKNSWKHECKKHL
256	--	--	RRRKNSWKHECKKHLC
257	--	--	RRKNSWKHECKKHLCK
258	--	--	RKNSWKHECKKHLCK
259	--	--	KNSWKHECKKHLCK
260	--	--	NSWKHECKKHLCK
261	1	--	SWKHECKKHLCK
